# Supplementary material for: Fulvic acid increases forage legume growth inducing preferential up-regulation of nodulation and signalling-related genes
Source: J Exp Bot. 2020 Jun 30;71(18):5689–704. doi: 10.1093/jxb/eraa283 (PMC7501823; doi:10.1093/jxb/eraa283)
Supplement: eraa283_suppl_Supplementary_Tables [file eraa283_suppl_supplementary_tables.xlsx]

## Sheet: Table S5
Supplementary Table S5: Initial RNA quality check for RNAseq samples. Quality check was performed using the Agilent RNA 6000 Nano Kit (Agilent Technologies, 5067-1511), and ran using a 2100 Bioanalyzer Instrument (Agilent Technologies, G2939BA). RNA Integrity Number (RIN) and RNA concentration (ng/μL) were recorded. Samples with a RIN below 7 were checked with NanoDrop™ 2000 spectrophotometer for…
Sample no.	Treatment	Tissue	Timepoint (day)	Experiment replicate	Total amount (ng)	Concentration (ng/μL)	RIN	Nanodrop 260/280
1	Fulvic	Shoot	0	1	8295.99	360.695	6.2	1.88
2	Fulvic	Root	0	1	3466.65	150.724	7.9	N/A
3	Control	Shoot	0	1	7392.2	321.4	7.1	N/A
4	Control	Root	0	1	8167.85	355.124	6.7	1.9
5	Fulvic	Shoot	3	1	6739	293	8.2	N/A
6	Fulvic	Root	3	1	7221.49	313.978	4.2	1.98
7	Control	Shoot	3	1	6920.7	300.9	4.5	1.93
8	Control	Root	3	1	8474.06	368.438	6.8	1.87
9	Fulvic	Shoot	0	2	12387.8	538.6	7.7	N/A
10	Fulvic	Root	0	2	4898.21	212.965	9.2	N/A
11	Control	Shoot	0	2	7399.1	321.7	7.8	N/A
12	Control	Root	0	2	2078.5	90.3696	9.5	N/A
13	Fulvic	Shoot	3	2	8795.34	382.406	8.8	N/A
14	Fulvic	Root	3	2	1340.53	58.2838	9.1	N/A
15	Control	Shoot	3	2	7813.94	339.737	7.7	N/A
16	Control	Root	3	2	2769.33	120.406	10	N/A
17	Fulvic	Shoot	0	3	14812	644	7.7	N/A
18	Fulvic	Root	0	3	7420.55	322.632	8.7	N/A
19	Control	Shoot	0	3	7024.2	305.4	7.9	N/A
20	Control	Root	0	3	4492.98	195.347	8.4	N/A
21	Fulvic	Shoot	3	3	16010.3	696.1	8.9	N/A
22	Fulvic	Root	3	3	4206.94	182.91	9.2	N/A
23	Control	Shoot	3	3	14356.6	624.2	8.4	N/A
24	Control	Root	3	3	7120.8	309.6	9.9	N/A

## Sheet: Table S6
Supplementary Table S6: Sequencing quality check for RNAseq samples. Initial quality assessment of sample reads was performed using Phred quality scores with Illumina Q score calculations.
Sample no.	Raw reads	Clean Reads	Raw data	Clean data	Effective (%)	Error (%)	Q20 (%)	Q30 (%)	GC (%)
1	22973960	22535108	6892188000	6760532400	98.09	0.03	97.02	91.88	41.25
2	22902670	22522045	6870801000	6756613500	98.34	0.03	96.9	91.65	41.71
3	20829575	20201808	6248872500	6060542400	96.99	0.03	97.12	92.09	42.11
4	20231682	19865807	6069504600	5959742100	98.19	0.03	96.47	90.83	41.98
5	22912434	22562546	6873730200	6768763800	98.47	0.03	96.91	91.68	42.72
6	21217369	20736820	6365210700	6221046000	97.74	0.03	96.55	90.96	41.36
7	24176064	23832798	7252819200	7149839400	98.58	0.03	96.74	91.29	42.62
8	22920551	22616180	6876165300	6784854000	98.67	0.03	96.94	91.72	41.53
9	20995814	20723523	6298744200	6217056900	98.7	0.03	96.99	91.84	42.1
10	23979006	23681565	7193701800	7104469500	98.76	0.03	96.5	90.85	41.38
11	20951309	20639160	6285392700	6191748000	98.51	0.03	97.06	91.95	41.88
12	19831106	19614353	5949331800	5884305900	98.91	0.03	96.98	91.87	41.95
13	21828245	21521049	6548473500	6456314700	98.59	0.03	97.33	92.61	42.45
14	22555556	22140153	6766666800	6642045900	98.16	0.03	97.03	92	41.66
15	23481991	22987941	7044597300	6896382300	97.9	0.03	96.94	91.7	42.38
16	21101817	20618591	6330545100	6185577300	97.71	0.03	97.07	92.14	41.91
17	20483130	20160497	6144939000	6048149100	98.42	0.03	97.22	92.34	42.12
18	21714169	21311860	6514250700	6393558000	98.15	0.03	97.32	92.62	41.36
19	23035824	22710308	6910747200	6813092400	98.59	0.03	97.31	92.56	42.75
20	21097923	20501325	6329376900	6150397500	97.17	0.03	97.19	92.28	41.25
21	22941886	22582560	6882565800	6774768000	98.43	0.03	97.09	92.09	42.97
22	22043314	21640054	6612994200	6492016200	98.17	0.03	96.88	91.66	41.9
23	23621835	23184386	7086550500	6955315800	98.15	0.03	97.19	92.22	42.3
24	19159745	18843797	5747923500	5653139100	98.35	0.03	97.06	92.11	41.98

## Sheet: Table S7
Supplementary Table S7: Pseudoalignment summary of RNA-seq samples with de novo transcriptome assembly. BUSCO checked 430 conserved plant origin benchmarks and found that only 4 were missing from de novo assembly, providing a 93 % quality assessment score.
Treatment	Tissue	Timepoint	Rep	Reads	Reads pseudoaligned	% pseudoaligned
Control	Shoot	0	1	19731245	13433374	68.08
Control	Shoot	0	2	20017217	13281556	66.35
Control	Shoot	0	3	22060176	13759703	62.37
Control	Shoot	3	1	23125595	14603288	63.15
Control	Shoot	3	2	22410937	14604137	65.17
Control	Shoot	3	3	22566458	15036502	66.63
Fulvic	Shoot	0	1	21948373	15001567	68.35
Fulvic	Shoot	0	2	20015180	13166950	65.78
Fulvic	Shoot	0	3	19550309	12674614	64.83
Fulvic	Shoot	3	1	21916558	13940709	63.61
Fulvic	Shoot	3	2	20834945	13749556	65.99
Fulvic	Shoot	3	3	21961363	14221382	64.76
Control	Root	0	1	19192851	13111977	68.32
Control	Root	0	2	18832338	13193369	70.06
Control	Root	0	3	19868638	14429523	72.62
Control	Root	3	1	21818824	15337857	70.3
Control	Root	3	2	19940906	14437150	72.4
Control	Root	3	3	18121577	12993129	71.7
Fulvic	Root	0	1	21683448	15322780	70.67
Fulvic	Root	0	2	22756103	15965816	70.16
Fulvic	Root	0	3	20587135	14609678	70.97
Fulvic	Root	3	1	19970525	14133478	70.77
Fulvic	Root	3	2	21347709	15176499	71.09
Fulvic	Root	3	3	20853270	14884900	71.38
			Total	501111680	341069494	-
			Mean	20879653	1.42112e+07	68.15

## Sheet: Table S8
Supplementary Table S8: Differentially expressed (DE) transcript list for 0VFA vs 3VFA; transcripts are deemed DE by Degust if all experimental replicates have an absolute log Fold Change of 0.585 and false-discovery rate adjusted q-value < 0.05; any DE transcripts with repeating/no available BLAST result description, or those also found in '0VC vs 0VFA' and '0VC vs 3VC' are removed. The root ana…
Shoot						Root
		log Fold Change		False discovery rate				Log2 Fold Change		False discovery rate
Transcript ID	BLAST result description	0VFA	3VFA	adjusted q-value		Transcript ID	BLAST result description	0VFA	3VFA	adjusted q-value
TRINITY_DN134071_c0_g1	endonuclease 2	0	8.17115	0.00186752		TRINITY_DN132158_c0_g1	pathogenesis-related protein PR-4-like	0	6.26271	0.00187487
TRINITY_DN166967_c2_g4	putative START-like domain-containing protein	0	3.62099	0.0289587		TRINITY_DN162717_c0_g1	putative multidrug resistance protein	0	6.03635	0.00889208
TRINITY_DN141703_c1_g5	expansin A10	0	3.4318	0.0464916		TRINITY_DN166730_c5_g1	RNA-binding domain-containing protein	0	5.85245	2.8653e-05
TRINITY_DN144363_c0_g1	chitinase-like protein 2	0	3.04093	0.0120919		TRINITY_DN172390_c0_g1	replication factor-A carboxy-terminal domain protein	0	5.82902	0.0481664
TRINITY_DN144304_c3_g2	sulfoquinovosyl transferase SQD2	0	2.57892	0.0265721		TRINITY_DN173082_c1_g5	ammonium transporter 3 member 1-like	0	5.63372	0.00528347
TRINITY_DN143577_c0_g2	phosphoenolpyruvate carboxylase	0	2.54206	0.0101205		TRINITY_DN162758_c0_g5	agglutinin-2	0	5.59273	0.00128087
TRINITY_DN154066_c2_g1	acyl-CoA-binding domain-containing protein 3	0	2.38348	0.0475603		TRINITY_DN137699_c4_g2	plasma membrane ATPase 1	0	5.57645	0.0041572
TRINITY_DN180087_c2_g2	pectin methylesterase	0	2.33493	0.0280913		TRINITY_DN167678_c0_g2	GDSL esterase/lipase At5g37690-like	0	5.45102	0.00936298
TRINITY_DN177779_c0_g1	non-specific phospholipase C1	0	2.33101	0.0270024		TRINITY_DN154932_c0_g1	GDSL esterase/lipase At5g55050-like	0	5.43845	0.000540336
TRINITY_DN138649_c0_g1	P-loop nucleoside triphosphate hydrolase superfamily protein	0	2.17606	0.0337446		TRINITY_DN171364_c0_g4	Kunitz type trypsin inhibitor	0	5.42644	0.000162298
TRINITY_DN162997_c0_g1	ribonuclease 2	0	2.12272	0.0207931		TRINITY_DN153970_c2_g1	putative soyasapogenol B glucuronide galactosyltransferase	0	5.41425	2.55805e-06
TRINITY_DN147436_c2_g1	phosphoglucomutase, cytoplasmic	0	1.96115	0.0254907		TRINITY_DN157351_c1_g1	Myb/SANT-like DNA-binding domain protein	0	5.35108	0.00168984
TRINITY_DN175967_c2_g1	caffeic acid 3-O-methyltransferase	0	1.9082	0.0165579		TRINITY_DN171476_c0_g2	legume lectin beta domain protein	0	5.26892	0.00922842
TRINITY_DN148208_c4_g3	aquaporin NIP6-1	0	1.81879	0.0464916		TRINITY_DN169317_c2_g1	fungal hydrophobin	0	5.24975	0.00334073
TRINITY_DN139597_c0_g1	germin-like protein subfamily 3 member 1	0	1.7765	0.0296672		TRINITY_DN180094_c1_g2	probable sucrose-phosphate synthase 3	0	5.23927	4.82e-07
TRINITY_DN150662_c0_g1	dirigent protein 22-like	0	1.75797	0.0242044		TRINITY_DN149564_c3_g1	sulfite reductase subunit alpha	0	5.22116	7.32e-07
TRINITY_DN179051_c1_g3	PB1 domain protein	0	1.44956	0.0427819		TRINITY_DN148680_c0_g1	defensin-like protein 1	0	5.15892	0.00656179
TRINITY_DN164051_c0_g1	R3H domain-containing protein 4	0	1.42259	0.0356705		TRINITY_DN136320_c0_g2	cilia- and flagella-associated protein 251	0	5.08011	0.00030844
TRINITY_DN151400_c2_g1	auxin-responsive protein IAA9	0	1.36585	0.0317915		TRINITY_DN146391_c0_g2	germin-like protein 9-3	0	5.07514	0.00648685
TRINITY_DN166969_c1_g1	lipase class 3 family protein	0	1.28502	0.0202872		TRINITY_DN160236_c0_g4	cytochrome P450 82A4-like	0	5.0222	0.00583737
TRINITY_DN158338_c1_g2	putative fructose-bisphosphate aldolase	0	1.12934	0.0231891		TRINITY_DN137695_c0_g2	Defensin-like protein	0	5.01295	0.0318934
TRINITY_DN159508_c1_g1	MLO-like protein 1	0	0.988965	0.0345608		TRINITY_DN146401_c0_g2	transcription repressor OFP6-like	0	4.9853	0.032276
TRINITY_DN147543_c2_g2	GTP-binding nuclear protein Ran-3	0	0.976094	0.0285306		TRINITY_DN141953_c0_g1	putative CC-NBS-LRR resistance protein	0	4.97856	2.16e-07
TRINITY_DN148791_c0_g1	DUF3119 family protein	0	0.935967	0.0370545		TRINITY_DN166376_c1_g1	cytochrome P450 82A3	0	4.96039	0.00422677
TRINITY_DN139584_c3_g1	GDSL esterase/lipase At1g09390	0	0.838769	0.0363471		TRINITY_DN139613_c0_g2	Phosphoadenosine phosphosulfate reductase	0	4.9389	9.82442e-06
TRINITY_DN160384_c0_g1	U-box domain-containing protein 5	0	-1.18329	0.0169507		TRINITY_DN180890_c3_g1	Long-chain-fatty-acid--AMP ligase FadD28	0	4.91822	0.0197319
TRINITY_DN167536_c11_g2	protection of telomeres protein 1b-like isoform X1	0	-1.63191	0.0333936		TRINITY_DN138923_c0_g2	MFS general substrate transporter	0	4.9131	0.00021107
TRINITY_DN156310_c2_g2	PPR containing plant-like protein	0	-1.8805	0.0412064		TRINITY_DN177200_c2_g1	putative endoglucanase precursor	0	4.88125	3.08084e-06
TRINITY_DN162975_c2_g1	cyclin-dependent protein kinase inhibitor SMR11-like	0	-5.90968	0.00217534		TRINITY_DN141392_c0_g1	glutamate receptor 2.8-like	0	4.87691	9.59477e-05
TRINITY_DN136221_c0_g2	transmembrane protein adipocyte-associated 1 homolog	0	-6.53822	0.00723451		TRINITY_DN175358_c2_g1	probable pectinesterase/pectinesterase inhibitor 41	0	4.85241	0.0129648
						TRINITY_DN166154_c4_g1	cytochrome P450 71D9	0	4.78215	0.00130702
						TRINITY_DN149889_c0_g5	RALF-like protein	0	4.73596	0.00320377
						TRINITY_DN168320_c3_g2	TMV resistance protein N-like	0	4.73572	0.0141345
						TRINITY_DN150715_c1_g1	TMV resistance protein N	0	4.72522	6.21383e-05
						TRINITY_DN178899_c2_g1	thioredoxin-like protein	0	4.72146	0.0159454
						TRINITY_DN151823_c0_g2	Alpha/Beta hydrolase protein	0	4.70502	7.0476e-05
						TRINITY_DN136701_c1_g1	calnexin	0	4.66843	2.32935e-05
						TRINITY_DN130898_c0_g1	wall-associated receptor kinase-like 20	0	4.59973	0.0126424
						TRINITY_DN168311_c0_g2	UDP-glucose flavonoid 3-O-glucosyltransferase 7	0	4.59791	0.0268123
						TRINITY_DN131179_c0_g1	xyloglucan endotransglucosylase/hydrolase protein 2-like	0	4.59588	7.32094e-05
						TRINITY_DN163316_c2_g3	beta-glucosidase 40	0	4.58	0.0201681
						TRINITY_DN132469_c0_g1	pyridoxal phosphate-dependent transferase	0	4.57755	0.002477
						TRINITY_DN136811_c0_g1	AhpC/TSA antioxidant enzyme	0	4.57037	0.0350887
						TRINITY_DN141427_c2_g1	isoflavonoid glucosyltransferase	0	4.5458	0.0485677
						TRINITY_DN168266_c1_g2	PolI-like B DNA polymerase	0	4.51601	5.44144e-05
						TRINITY_DN126196_c0_g1	ran GTPase Spi1	0	4.50211	1.80886e-05
						TRINITY_DN158562_c0_g2	GTP-binding protein OBGC, chloroplastic	0	4.449	0.00336007
						TRINITY_DN173406_c2_g2	Ent-kaurene synthase	0	4.40924	0.00812401
						TRINITY_DN173904_c1_g2	subtilisin-like protease SBT5.3	0	4.39107	0.0170983
						TRINITY_DN162206_c0_g1	putative sterile alpha motif/pointed domain, peroxiredoxin-like FAM213/AAED1 protein	0	4.38054	0.0110698
						TRINITY_DN138538_c2_g3	ent-kaur-16-ene synthase chloroplastic-like	0	4.37419	0.0422494
						TRINITY_DN132046_c0_g1	CLAVATA3/ESR (CLE)-related protein	0	4.36385	0.000363429
						TRINITY_DN179363_c3_g1	serine carboxypeptidase-like protein	0	4.35114	0.00197956
						TRINITY_DN140068_c0_g1	NB-ARC domain disease resistance protein	0	4.34432	0.00186717
						TRINITY_DN174811_c3_g4	berberine bridge enzyme-like 22	0	4.34001	0.016237
						TRINITY_DN175064_c1_g1	glycerol-3-phosphate 2-O-acyltransferase 6-like	0	4.33815	0.0256695
						TRINITY_DN174929_c3_g2	glutathione S-transferase-like protein	0	4.31022	0.00485101
						TRINITY_DN136318_c0_g2	putative leucine-rich repeat domain, L domain-containing protein	0	4.29297	0.019677
						TRINITY_DN148973_c1_g5	senescence-specific cysteine protease SAG39-like	0	4.28441	0.000829726
						TRINITY_DN149621_c0_g1	RING-H2 finger protein ATL52-like	0	4.28086	9.62857e-05
						TRINITY_DN176990_c1_g1	putative germin-like protein 2-1	0	4.28054	0.0123525
						TRINITY_DN96588_c0_g1	putative aldehyde dehydrogenase	0	4.28023	0.000103333
						TRINITY_DN156005_c0_g3	phosphate system positive regulatory protein pho81	0	4.26981	0.000191514
						TRINITY_DN144977_c2_g1	animal RPA1 domain protein	0	4.26606	0.0405091
						TRINITY_DN169499_c3_g4	alpha/beta hydrolase family protein	0	4.26568	0.0154686
						TRINITY_DN150698_c3_g2	ADP-ribosylation factor	0	4.25185	8.67976e-05
						TRINITY_DN174272_c0_g4	subtilisin-like serine protease	0	4.25126	0.0191994
						TRINITY_DN157431_c2_g1	putative cytochrome P450	0	4.2256	0.000156634
						TRINITY_DN138549_c0_g1	putative glucose-6-phosphate 1-epimerase	0	4.2208	0.00294365
						TRINITY_DN148063_c1_g1	isoliquiritigenin 2'-O-methyltransferase-like	0	4.20194	0.000363429
						TRINITY_DN132165_c0_g4	ribosomal protein L31e-domain-containing protein	0	4.196	7.06214e-05
						TRINITY_DN137488_c0_g1	NAD(P)H:quinone oxidoreductase, type IV	0	4.17384	5.25384e-05
						TRINITY_DN131456_c1_g1	40S ribosomal protein S15	0	4.17157	0.000366718
						TRINITY_DN66793_c0_g1	ribosomal protein L35	0	4.16965	0.00021797
						TRINITY_DN175369_c1_g3	protein NRT1/ PTR FAMILY 2.6-like	0	4.13143	0.00325306
						TRINITY_DN173917_c1_g2	metal tolerance protein 4-like	0	4.12483	0.0321015
						TRINITY_DN148168_c3_g2	peptide transporter	0	4.08977	0.00239995
						TRINITY_DN160246_c1_g2	AP2-like ethylene-responsive transcription factor At1g16060	0	4.07585	0.0388095
						TRINITY_DN146367_c0_g4	protein DETOXIFICATION 43	0	4.06319	0.00155161
						TRINITY_DN179126_c1_g1	senescence-associated protein, putative	0	4.05813	0.0169317
						TRINITY_DN158397_c2_g3	cationic peroxidase 1	0	4.05596	0.0136285
						TRINITY_DN135462_c1_g1	40S ribosomal protein S14	0	4.03576	0.000245419
						TRINITY_DN138683_c2_g2	cycloartenol synthase	0	4.01683	0.000425074
						TRINITY_DN130513_c0_g1	60S ribosomal protein L3	0	4.01086	0.000233849
						TRINITY_DN158168_c0_g1	isoflavone 7-O-methyltransferase	0	4.01046	0.0177286
						TRINITY_DN173621_c1_g1	COBRA-like protein 7	0	4.00075	0.00028201
						TRINITY_DN171925_c0_g4	putative peroxidase	0	3.94164	0.00773925
						TRINITY_DN136041_c9_g1	peroxidase E5	0	3.93452	0.0263045
						TRINITY_DN162557_c1_g1	ent-copalyl diphosphate synthase, chloroplastic	0	3.92612	0.0318331
						TRINITY_DN154991_c1_g2	senescence-specific cysteine protease SAG39	0	3.91383	0.000317446
						TRINITY_DN33608_c0_g1	glycosyl transferase family group 2-domain-containing protein	0	3.91351	0.000383499
						TRINITY_DN142868_c0_g1	60S ribosomal protein L31	0	3.9089	0.0375191
						TRINITY_DN136167_c2_g4	putative RNA-directed DNA polymerase	0	3.90037	0.000270912
						TRINITY_DN174538_c2_g1	quinone-oxidoreductase chloroplastic-like	0	3.89705	0.0176954
						TRINITY_DN137657_c0_g1	mavicyanin	0	3.89686	0.0194277
						TRINITY_DN151766_c1_g2	ABC transporter B family member	0	3.89635	0.0317207
						TRINITY_DN158626_c0_g1	disease resistance protein RPP13	0	3.89374	0.0282769
						TRINITY_DN148810_c6_g2	sulfoquinovosyl transferase SQD2	0	3.8821	0.000701038
						TRINITY_DN177774_c0_g3	transcription factor bHLH30-like	0	3.87634	0.000441163
						TRINITY_DN135528_c0_g1	ribosomal protein S25	0	3.87564	0.00240103
						TRINITY_DN169836_c0_g2	cobalamin-independent methionine synthase	0	3.87126	0.0269936
						TRINITY_DN148138_c3_g2	beta-actin	0	3.86956	0.00213483
						TRINITY_DN8179_c0_g1	actin depolymerizing protein	0	3.8464	0.00058082
						TRINITY_DN10618_c0_g1	NADH-ubiquinone reductase complex 1 MLRQ subunit-domain-containing protein	0	3.84109	0.00059661
						TRINITY_DN128696_c0_g2	Perilipin family-domain-containing protein	0	3.83095	0.032606
						TRINITY_DN129678_c0_g1	NADPH oxidase	0	3.83063	0.000999346
						TRINITY_DN163389_c0_g1	IMP dehydrogenase/GMP reductase, related	0	3.818	0.0229923
						TRINITY_DN132341_c4_g1	ribonuclease H	0	3.80821	0.00146221
						TRINITY_DN154623_c1_g1	UDP-glycosyltransferase 74G1	0	3.78621	0.0303603
						TRINITY_DN176317_c1_g1	subtilisin-like protease SBT1.7	0	3.78228	0.0104004
						TRINITY_DN138086_c1_g3	40S ribosomal protein s2	0	3.77119	0.0321015
						TRINITY_DN105110_c0_g1	cytochrome P450	0	3.76912	0.000170872
						TRINITY_DN154639_c0_g3	60S ribosomal protein L13	0	3.7592	0.0280012
						TRINITY_DN148693_c0_g1	F-box protein interaction domain protein	0	3.74857	0.00059661
						TRINITY_DN132164_c1_g1	fungal cellulose binding domain-containing protein	0	3.7397	0.0490506
						TRINITY_DN169310_c0_g2	protein NRT1/ PTR FAMILY 4.5-like	0	3.73152	0.00147833
						TRINITY_DN133974_c0_g1	cytoplasmic ribosomal protein subunit S3	0	3.73041	0.00241091
						TRINITY_DN138095_c1_g4	putative carboxypeptidase D	0	3.7282	0.0174813
						TRINITY_DN5207_c0_g1	RNA-dependent RNA polymerase	0	3.70716	0.0363974
						TRINITY_DN150347_c0_g2	ent-kaurenoic acid oxidase 2	0	3.70149	0.0168978
						TRINITY_DN118555_c0_g1	ATP synthase F0 subunit a (mitochondrion)	0	3.69074	0.000270912
						TRINITY_DN130500_c0_g2	putative serine-threonine protein plant-type	0	3.6839	0.0267873
						TRINITY_DN119743_c0_g1	S-adenosyl-L-methionine-dependent methyltransferase	0	3.67064	0.000587338
						TRINITY_DN175435_c1_g5	NDR1/HIN1-like protein 10	0	3.66934	0.0497638
						TRINITY_DN133508_c0_g2	cytochrome b5	0	3.65215	0.0434914
						TRINITY_DN96523_c0_g1	Nitrite reductase(NAD(P)H)	0	3.6432	0.000764359
						TRINITY_DN180051_c3_g1	disease resistance protein (TIR-NBS-LRR class)	0	3.63529	0.0044103
						TRINITY_DN158413_c0_g1	DUF538 family protein	0	3.62324	0.00599246
						TRINITY_DN138084_c0_g3	GDSL esterase/lipase 5	0	3.61086	0.042621
						TRINITY_DN121981_c0_g1	glycoside hydrolase/deacetylase	0	3.60047	0.00259815
						TRINITY_DN124073_c0_g1	cytokinin hydroxylase-like	0	3.60016	0.00385333
						TRINITY_DN139915_c0_g3	40S ribosomal protein S10-A	0	3.59448	0.000701038
						TRINITY_DN178800_c1_g4	disease resistance protein RPM1-like	0	3.58967	0.0193578
						TRINITY_DN144137_c4_g5	bark storage protein A	0	3.58723	0.00319859
						TRINITY_DN97622_c0_g1	60S ribosomal protein L9	0	3.56832	0.00355112
						TRINITY_DN131939_c0_g2	redoxin domain-containing protein	0	3.56832	0.0160185
						TRINITY_DN164388_c1_g3	receptor-like protein kinase	0	3.55471	0.0032421
						TRINITY_DN130850_c2_g1	60S ribosomal protein L15	0	3.5482	0.00118016
						TRINITY_DN138931_c1_g4	60S ribosomal protein L30	0	3.54766	0.0130789
						TRINITY_DN94397_c0_g1	putative biotrophy-associated secreted protein 2 protein	0	3.53595	0.0121225
						TRINITY_DN136686_c0_g1	subtilisin-like protein	0	3.52849	0.00766145
						TRINITY_DN93886_c0_g1	COBRA-like protein 1	0	3.5268	0.00081799
						TRINITY_DN154836_c6_g1	putative disease resistance protein RGA3	0	3.52541	0.00287928
						TRINITY_DN85601_c0_g1	malic enzyme	0	3.51797	0.00413328
						TRINITY_DN133053_c0_g2	Isochorismatase-like protein	0	3.516	0.00132226
						TRINITY_DN123275_c0_g2	ribosomal protein L23/L15e core domain-containing protein	0	3.50394	0.00736099
						TRINITY_DN300429_c0_g1	C-type lectin protein	0	3.50114	0.00276672
						TRINITY_DN142857_c0_g1	protein FAR1-RELATED SEQUENCE 5-like	0	3.49535	0.0345569
						TRINITY_DN124013_c0_g1	paired amphipathic helix protein	0	3.49487	0.00294241
						TRINITY_DN122014_c0_g1	calcium-binding protein	0	3.48872	0.00165537
						TRINITY_DN115971_c0_g1	CRAL-TRIO domain-containing protein	0	3.48398	0.0030678
						TRINITY_DN135385_c1_g2	L30e-like protein	0	3.48197	0.0297133
						TRINITY_DN152331_c4_g1	alpha-tubulin	0	3.47087	0.00621968
						TRINITY_DN174306_c2_g7	protein SRG1-like	0	3.47014	0.00377744
						TRINITY_DN157172_c3_g4	putative beta-amyrin 11-oxidase	0	3.4691	0.00305387
						TRINITY_DN136095_c0_g1	40S ribosomal protein S7	0	3.46907	0.0019695
						TRINITY_DN144383_c2_g3	berberine bridge enzyme-like 21	0	3.46841	0.0154693
						TRINITY_DN125425_c0_g1	C2 domain-containing protein	0	3.44396	0.0280334
						TRINITY_DN180011_c6_g3	probable endo-1,3(4)-beta-glucanase ARB_01444	0	3.43679	0.0101622
						TRINITY_DN154637_c0_g1	60S ribosomal protein L5	0	3.42793	0.00451968
						TRINITY_DN164064_c1_g1	probable inactive receptor kinase At2g26730	0	3.41921	0.00665655
						TRINITY_DN94237_c0_g1	nucleotide-diphospho-sugar transferase	0	3.41128	0.00182926
						TRINITY_DN136241_c3_g1	GTP-binding nuclear protein GSP1/Ran	0	3.40151	0.026937
						TRINITY_DN133474_c0_g1	phosphoribosyltransferase	0	3.39124	0.0170662
						TRINITY_DN155022_c3_g1	transcriptional regulator STERILE APETALA	0	3.39039	0.0143888
						TRINITY_DN146629_c1_g3	L-tryptophan--pyruvate aminotransferase 1	0	3.3896	0.0499871
						TRINITY_DN138173_c0_g3	60S ribosomal protein L44	0	3.38617	0.0105631
						TRINITY_DN158379_c5_g5	glyoxylate/hydroxypyruvate reductase HPR3-like	0	3.36721	0.00736099
						TRINITY_DN94319_c0_g1	60S ribosomal protein L17	0	3.36099	0.00313374
						TRINITY_DN115714_c0_g1	eukaryotic translation initiation factor 5A-2	0	3.34764	0.0464035
						TRINITY_DN126118_c0_g1	probable galacturonosyltransferase 9	0	3.34323	0.0167906
						TRINITY_DN167511_c0_g1	ABC transporter G family member 6-like	0	3.33768	0.032276
						TRINITY_DN137475_c0_g2	1-Cys peroxiredoxin	0	3.3343	0.0260525
						TRINITY_DN172349_c4_g1	protein YLS3	0	3.33345	0.0267107
						TRINITY_DN125428_c1_g1	probable transcriptional regulator RABBIT EARS	0	3.32268	0.0120956
						TRINITY_DN176989_c1_g1	NB-ARC domain disease resistance protein	0	3.3219	0.0227131
						TRINITY_DN150724_c6_g1	F-box/kelch-repeat protein	0	3.31534	0.00412798
						TRINITY_DN159454_c7_g3	putative P-loop containing nucleoside triphosphate hydrolase, leucine-rich repeat domain, L	0	3.31534	0.00437026
						TRINITY_DN165064_c2_g1	ATP-dependent DNA helicase PIF1-like	0	3.30981	0.0130522
						TRINITY_DN140755_c2_g1	soyasapogenol B glucuronide galactosyltransferase-like protein	0	3.30863	0.00372349
						TRINITY_DN145775_c0_g1	vinorine synthase	0	3.30012	0.038214
						TRINITY_DN396509_c0_g1	cellulose-growth-specific protein	0	3.29963	0.0394699
						TRINITY_DN96523_c0_g2	nitrite reductase (NAD(P)H) small subunit	0	3.29963	0.0394699
						TRINITY_DN171529_c2_g1	putative Gnk2-like domain-containing protein	0	3.29829	0.00376177
						TRINITY_DN98695_c0_g1	high-affinity nicotinic acid transporter	0	3.29749	0.0371113
						TRINITY_DN173585_c3_g5	soyasaponin III rhamnosyltransferase	0	3.2885	0.0115634
						TRINITY_DN157384_c0_g1	RPM1-interacting protein 4-like	0	3.2585	0.00451502
						TRINITY_DN91008_c0_g1	ribosomal protein S2-like isoform 3	0	3.25769	0.0050877
						TRINITY_DN164427_c0_g3	extensin-2	0	3.24796	0.0024345
						TRINITY_DN148766_c0_g1	chalcone synthase-like	0	3.23848	0.0231342
						TRINITY_DN122043_c0_g1	cytochrome P450	0	3.23832	0.00681237
						TRINITY_DN160191_c1_g1	disease resistance protein (TIR-NBS-LRR class)	0	3.23697	0.00775585
						TRINITY_DN124521_c0_g1	stress responsive A/B barrel domain protein	0	3.22967	0.0385916
						TRINITY_DN168936_c3_g3	ribosomal protein S28e	0	3.22486	0.0277333
						TRINITY_DN98541_c0_g1	WD40 repeat-like protein	0	3.2197	0.026637
						TRINITY_DN112372_c0_g1	bar-domain-containing protein	0	3.21713	0.00676751
						TRINITY_DN143723_c0_g1	subtilisin-like protease SBT1.2	0	3.21467	0.0127545
						TRINITY_DN182227_c0_g1	ras protein	0	3.21125	0.00831281
						TRINITY_DN167471_c1_g3	superoxide dismutase	0	3.20877	0.0423429
						TRINITY_DN150369_c0_g7	putative ripening-related protein 1	0	3.20711	0.0201994
						TRINITY_DN143637_c0_g2	putative reverse transcriptase domain-containing protein	0	3.20496	0.0083202
						TRINITY_DN167649_c4_g5	cytochrome P450 90A1-like	0	3.20397	0.0102058
						TRINITY_DN141126_c4_g1	actin cross-linking protein	0	3.1985	0.0130897
						TRINITY_DN39154_c0_g1	40S ribosomal protein S13	0	3.198	0.00792674
						TRINITY_DN136702_c1_g2	bzip transcription factor haca	0	3.18581	0.0378755
						TRINITY_DN169095_c2_g1	cytochrome P450 family protein	0	3.1754	0.004146
						TRINITY_DN165586_c3_g1	peroxidase 15	0	3.17289	0.0243429
						TRINITY_DN155989_c0_g1	chaperone dnaJ-domain containing protein	0	3.17152	0.0106172
						TRINITY_DN139594_c1_g1	putative glutathione peroxidase 4	0	3.16573	0.026093
						TRINITY_DN127761_c2_g1	40S ribosomal protein S25	0	3.16153	0.0216141
						TRINITY_DN28832_c0_g1	ribosomal L27e protein family-domain-containing protein	0	3.158	0.00983116
						TRINITY_DN131718_c2_g2	60S ribosomal protein	0	3.14211	0.00460079
						TRINITY_DN160463_c0_g2	mitogen-activated protein kinase kinase kinase 18-like	0	3.13988	0.0104526
						TRINITY_DN148120_c0_g1	putative transcription factor bZIP family	0	3.13766	0.0126388
						TRINITY_DN148113_c1_g1	adenine phosphoribosyltransferase 4-like	0	3.13494	0.0167763
						TRINITY_DN146572_c0_g1	specific tissue protein	0	3.12904	0.00132274
						TRINITY_DN71976_c0_g1	chromatin-remodeling ATPase INO80	0	3.12744	0.00714855
						TRINITY_DN159472_c5_g4	P-loop nucleoside triphosphate hydrolase superfamily protein, putative	0	3.12744	0.00617875
						TRINITY_DN135338_c1_g2	cellulose synthase-like protein D3	0	3.12655	0.00594641
						TRINITY_DN165462_c1_g7	DEAD-box ATP-dependent RNA helicase 53, mitochondrial	0	3.11372	0.0332838
						TRINITY_DN144384_c1_g4	protein CREG1	0	3.10995	0.0108112
						TRINITY_DN155804_c0_g2	Protein FAR1-RELATED SEQUENCE 5	0	3.10856	0.0239112
						TRINITY_DN166216_c0_g1	4-coumarate--CoA ligase-like 5	0	3.10725	0.00313374
						TRINITY_DN144957_c6_g1	UDP-glycosyltransferase 74G1-like	0	3.10567	0.0415485
						TRINITY_DN315010_c0_g1	P-loop containing nucleoside triphosphate hydrolase protein	0	3.103	0.00792349
						TRINITY_DN106911_c0_g1	Actobindin, putative	0	3.09481	0.018372
						TRINITY_DN180017_c0_g2	protein RRP6-like 2	0	3.0913	0.0254129
						TRINITY_DN170875_c0_g5	cystatin domain protein	0	3.08751	0.0396333
						TRINITY_DN142030_c3_g1	beta-tubulin	0	3.08277	0.0191283
						TRINITY_DN92786_c0_g1	glycerol kinase	0	3.07449	0.00735761
						TRINITY_DN135299_c0_g1	V-type proton ATPase subunit E2	0	3.06306	0.0231949
						TRINITY_DN174767_c1_g2	ankyrin repeat and protein kinase domain-containing protein 1-like	0	3.05608	0.0116702
						TRINITY_DN65615_c0_g1	CHCH domain-containing protein	0	3.046	0.0313604
						TRINITY_DN158135_c2_g4	GMC oxidoreductase-domain-containing protein	0	3.03432	0.0197356
						TRINITY_DN146720_c1_g4	GDSL esterase/lipase At1g54790-like	0	3.02874	0.0154686
						TRINITY_DN23653_c0_g1	di-trans, poly-cis-decaprenylcistransferase	0	3.01776	0.0168762
						TRINITY_DN136785_c3_g2	TMV resistance protein N isoform X1	0	3.01571	0.0188729
						TRINITY_DN162624_c1_g2	albumin-1	0	3.01285	0.00121901
						TRINITY_DN170549_c0_g1	protein NRT1/ PTR FAMILY 4.5	0	3.01183	0.00129084
						TRINITY_DN132145_c1_g1	ATP synthase subunit beta	0	3.01008	0.0453299
						TRINITY_DN173564_c5_g1	disease resistance protein (TIR-NBS-LRR class), putative	0	3.00861	0.00861634
						TRINITY_DN92273_c0_g1	FAD/NAD(P)-binding domain-containing protein	0	3.00861	0.0218127
						TRINITY_DN91906_c0_g1	gag-pol fusion protein	0	3.00707	0.0362403
						TRINITY_DN309133_c0_g1	CFEM domain-containing protein	0	3.00592	0.0138081
						TRINITY_DN160175_c0_g3	O-fucosyltransferase 20-like	0	2.99163	0.0186373
						TRINITY_DN162494_c1_g6	probable LRR receptor-like serine/threonine-protein kinase At5g10290	0	2.98739	0.0183656
						TRINITY_DN72650_c0_g1	14-3-3 1 protein	0	2.98619	0.0129988
						TRINITY_DN127003_c0_g1	ammonium transporter 3 member 1	0	2.96924	0.0180517
						TRINITY_DN68551_c0_g1	expansin-like protein	0	2.96174	0.0201525
						TRINITY_DN180841_c6_g2	zinc finger MYM-type protein 1-like	0	2.95335	0.0319735
						TRINITY_DN172887_c2_g6	mannose-1-phosphate guanylyltransferase 1-like	0	2.94349	0.0283126
						TRINITY_DN174619_c2_g2	protein NSP-INTERACTING KINASE 1	0	2.93998	0.0130125
						TRINITY_DN132122_c0_g1	carbohydrate-binding module family 12 protein	0	2.92004	0.0366091
						TRINITY_DN155456_c0_g5	serine protease	0	2.91972	0.0266355
						TRINITY_DN175060_c2_g3	peroxidase family protein	0	2.89932	0.039456
						TRINITY_DN168961_c0_g3	kinase RLK-Pelle-WAK-LRK10L-1 family	0	2.88666	0.0317207
						TRINITY_DN40393_c0_g1	Metallo-dependent phosphatase	0	2.88654	0.0228624
						TRINITY_DN127825_c0_g1	Ca2+:H+ antiporter	0	2.8705	0.0229508
						TRINITY_DN164090_c4_g2	40S ribosomal protein S19-A	0	2.86625	0.0375191
						TRINITY_DN61630_c0_g1	crinkler family protein	0	2.85422	0.0154686
						TRINITY_DN339200_c0_g1	ABC transporter	0	2.85084	0.0234233
						TRINITY_DN146394_c2_g2	Histone H4	0	2.84199	0.0330693
						TRINITY_DN103964_c0_g1	26S protease regulatory subunit 6A	0	2.83015	0.039682
						TRINITY_DN151918_c5_g1	alpha/beta fold hydrolase	0	2.82534	0.0314269
						TRINITY_DN340399_c0_g1	thiamine diphosphate-binding protein	0	2.82528	0.0400839
						TRINITY_DN168059_c1_g1	transposon Tf2-1 polyprotein	0	2.80017	0.0487297
						TRINITY_DN131488_c0_g1	fructose-bisphosphate aldolase, class II	0	2.78795	0.0394961
						TRINITY_DN175270_c0_g2	CRS2-associated factor 2, mitochondrial isoform X1	0	2.78392	0.0377234
						TRINITY_DN137483_c0_g2	F-box plant-like protein	0	2.78392	0.0383327
						TRINITY_DN342119_c0_g1	putative leucine-rich repeat-containing protein DDB_G0290503	0	2.78392	0.0366091
						TRINITY_DN180916_c0_g2	tRNA-dihydrouridine synthase	0	2.78392	0.0313904
						TRINITY_DN17227_c0_g1	60S ribosomal protein L6	0	2.78053	0.0398166
						TRINITY_DN143904_c6_g1	actin, alpha skeletal muscle	0	2.75684	0.0391755
						TRINITY_DN41769_c0_g1	enolase	0	2.74995	0.0321648
						TRINITY_DN75306_c0_g1	Eukaryotic translation initiation factor 3 subunit A	0	2.73007	0.0249119
						TRINITY_DN110126_c0_g1	ARM repeat-containing protein	0	2.72072	0.0440691
						TRINITY_DN391095_c0_g1	ATP-dependent DNA ligase	0	2.71694	0.0339452
						TRINITY_DN345880_c0_g1	twinfilin-1	0	2.71694	0.0404538
						TRINITY_DN171473_c2_g6	G-type lectin S-receptor-like serine/threonine-protein kinase	0	2.71331	0.0401288
						TRINITY_DN172436_c2_g1	protein DOWNY MILDEW RESISTANCE 6-like	0	2.70384	0.0316734
						TRINITY_DN134068_c0_g1	Plant regulator RWP-RK	0	2.69664	0.0406356
						TRINITY_DN119070_c0_g1	Rpp4C3	0	2.69019	0.0305323
						TRINITY_DN3384_c0_g1	YIF1-domain-containing protein	0	2.6866	0.0312016
						TRINITY_DN95824_c0_g1	C3HC4-type RING zinc finger protein	0	2.67628	0.0411721
						TRINITY_DN415738_c0_g1	LysM domain receptor-like kinase 3	0	2.67628	0.0334275
						TRINITY_DN154852_c0_g2	putative receptor-like protein kinase	0	2.6622	0.0147822
						TRINITY_DN178488_c1_g5	polyvinylalcohol dehydrogenase-like protein	0	2.65952	0.0129894
						TRINITY_DN140112_c0_g2	arginase 1, mitochondrial	0	2.63381	0.0184457
						TRINITY_DN167549_c1_g1	carotenoid cleavage dioxygenase 8 homolog B, chloroplastic	0	2.63345	0.0303154
						TRINITY_DN155458_c2_g1	proline-rich protein 1-like	0	2.62952	0.0167763
						TRINITY_DN117229_c0_g1	Retrovirus-related Pol polyprotein from transposon TNT 1-94	0	2.59814	0.0488992
						TRINITY_DN121697_c0_g1	60S ribosomal protein L10a	0	2.59364	0.0451056
						TRINITY_DN181107_c4_g7	MtN6	0	2.56486	0.0425073
						TRINITY_DN164623_c1_g1	nodulin-26	0	2.55941	0.0203736
						TRINITY_DN136739_c0_g2	Protein SRG1	0	2.50304	0.00332453
						TRINITY_DN141699_c0_g1	L-type lectin-domain containing receptor kinase IX.1-like	0	2.48965	0.0184349
						TRINITY_DN179047_c4_g1	chitin elicitor receptor kinase 1-like	0	2.48455	0.00511075
						TRINITY_DN165591_c0_g2	probable inorganic phosphate transporter 1-3	0	2.47158	0.02278
						TRINITY_DN138228_c0_g3	gibberellin-regulated protein 11	0	2.47059	0.0446188
						TRINITY_DN148645_c2_g1	cytochrome P450 71D11	0	2.47053	0.0271302
						TRINITY_DN136255_c0_g2	germin-like protein subfamily 1 member 7	0	2.44582	0.0371862
						TRINITY_DN176337_c0_g1	SPFH/band 7/PHB domain membrane-associated family protein	0	2.44288	0.0410342
						TRINITY_DN175840_c0_g1	putative pectinesterase/pectinesterase inhibitor 24	0	2.43465	0.0201811
						TRINITY_DN140796_c0_g2	CASP-like protein 6	0	2.40102	0.0428313
						TRINITY_DN146579_c0_g1	endonuclease 2-like	0	2.39796	0.0064248
						TRINITY_DN181086_c3_g3	SPX domain-containing protein 1-like	0	2.36058	0.00371594
						TRINITY_DN178454_c1_g3	purple acid phosphatase 17-like	0	2.31261	0.0100326
						TRINITY_DN137630_c0_g1	DUF4228 domain protein	0	2.19939	0.0432827
						TRINITY_DN167561_c0_g1	capsanthin/capsorubin synthase, chromoplastic-like	0	2.18207	0.00528527
						TRINITY_DN161606_c1_g2	heavy metal-associated isoprenylated plant protein 20-like	0	2.18132	0.0193578
						TRINITY_DN174561_c3_g2	3-oxo-Delta(4,5)-steroid 5-beta-reductase-like	0	2.15523	0.0245379
						TRINITY_DN173105_c0_g1	nodulation-signaling pathway 2 protein	0	2.1131	0.00700222
						TRINITY_DN146013_c0_g1	inorganic pyrophosphatase 2	0	2.03829	0.0209386
						TRINITY_DN180021_c2_g1	cytochrome P450 704C1	0	2.03475	0.0376629
						TRINITY_DN156249_c0_g2	fasciclin-like arabinogalactan protein 13	0	1.99085	0.0201525
						TRINITY_DN175282_c4_g1	heavy metal-associated isoprenylated plant protein 16 isoform X2	0	1.95631	0.00686878
						TRINITY_DN177008_c2_g1	probable RNA-binding protein ARP1 isoform X2	0	1.94454	0.0465941
						TRINITY_DN171903_c0_g3	sugar transport protein 5	0	1.89205	0.0255569
						TRINITY_DN168096_c0_g1	putative glycerol-3-phosphate transporter 1	0	1.88838	0.00810412
						TRINITY_DN170261_c2_g1	glycolipid transfer protein 3-like	0	1.85478	0.0358787
						TRINITY_DN171357_c2_g4	SPX domain-containing protein 2-like	0	1.84949	0.0172426
						TRINITY_DN173044_c2_g1	putative NF-X1-type zinc finger protein NFXL1-like protein	0	1.75405	0.00785416
						TRINITY_DN146001_c2_g1	Transcription factor HHO3	0	1.6109	0.00355112
						TRINITY_DN142896_c1_g3	4,5-DOPA dioxygenase extradiol-like protein	0	1.56676	0.0286585
						TRINITY_DN144218_c1_g3	probable inactive purple acid phosphatase 1	0	1.54184	0.00227829
						TRINITY_DN177280_c2_g3	bifunctional epoxide hydrolase 2-like	0	1.53894	0.00098113
						TRINITY_DN175276_c0_g1	non-specific phospholipase C1	0	1.5201	0.00324125
						TRINITY_DN151803_c0_g2	MATH domain and coiled-coil domain-containing protein At3g58370-like	0	1.49942	0.0363773
						TRINITY_DN168432_c1_g3	cytochrome P450 76A1	0	1.48882	0.0249273
						TRINITY_DN141675_c0_g1	Arabinogalactan peptide 20	0	1.48707	0.0182285
						TRINITY_DN146568_c1_g1	putative chitinase	0	1.48635	0.0117429
						TRINITY_DN162997_c0_g1	ribonuclease 2	0	1.46911	0.00539764
						TRINITY_DN151802_c1_g1	D-amino-acid transaminase, chloroplastic	0	1.45528	0.00340343
						TRINITY_DN162805_c3_g1	zeta-carotene desaturase, chloroplastic/chromoplastic	0	1.37054	0.000313188
						TRINITY_DN169324_c0_g1	U-box domain-containing protein 33 isoform X1	0	1.369	0.0291452
						TRINITY_DN157293_c0_g2	endo-1,3-1,4-beta-D-glucanase-like protein	0	1.36275	0.0183564
						TRINITY_DN155784_c3_g1	protein LUTEIN DEFICIENT 5, chloroplastic	0	1.275	0.000767348
						TRINITY_DN163317_c1_g2	probable aquaporin TIP-type	0	1.23731	0.03088
						TRINITY_DN146354_c0_g2	lysosomal pro-X carboxypeptidase-like protein	0	1.22049	0.0260721
						TRINITY_DN150315_c0_g2	serine carboxypeptidase-like 20	0	1.1646	0.0126635
						TRINITY_DN145676_c0_g1	FT-interacting protein 1-like	0	1.16413	0.00806019
						TRINITY_DN162383_c6_g1	probable inactive receptor kinase At1g48480	0	1.15285	0.0389017
						TRINITY_DN164051_c0_g1	R3H domain-containing protein 4	0	1.07566	0.00843673
						TRINITY_DN175234_c1_g1	CBL-interacting serine/threonine-protein kinase 11	0	1.0366	0.0333773
						TRINITY_DN175995_c5_g1	Proteinase inhibitor I4, serpin; emp24/gp25L/p24	0	0.98764	0.0234777
						TRINITY_DN154894_c0_g3	ABC transporter B family member 25	0	0.942603	0.0196574
						TRINITY_DN176993_c1_g1	probable 2-oxoglutarate-dependent dioxygenase AOP1	0	0.928539	0.0197356
						TRINITY_DN140778_c4_g2	embryonic abundant-like protein	0	0.898082	0.0232865
						TRINITY_DN143707_c1_g1	inositol-phosphate phosphatase	0	0.896816	0.00496985
						TRINITY_DN139419_c0_g1	NDR1/HIN1-like protein 1	0	0.881341	0.0136034
						TRINITY_DN163339_c1_g2	malate dehydrogenase	0	0.856503	0.026443
						TRINITY_DN163864_c2_g2	protein CDI	0	0.843367	0.0327593
						TRINITY_DN169846_c0_g1	high affinity sulfate transporter 2	0	0.770906	0.0419217
						TRINITY_DN166993_c0_g1	Vacuolar-processing enzyme	0	0.751677	0.0496001
						TRINITY_DN175479_c0_g1	UTP--glucose-1-phosphate uridylyltransferase	0	0.657734	0.0379422
						TRINITY_DN160443_c0_g3	protein disulfide-isomerase	0	-1.55004	0.0233511
						TRINITY_DN170916_c1_g1	uncharacterized acetyltransferase At3g50280	0	-1.65858	0.0433036
						TRINITY_DN168363_c0_g1	phototropin-2 protein	0	-2.25045	0.0102058
						TRINITY_DN150696_c2_g2	dihydroflavonol 4-reductase	0	-2.27072	0.0471892
						TRINITY_DN141088_c0_g1	specific tissue protein	0	-2.29139	0.0185212
						TRINITY_DN175408_c0_g1	long-chain-alcohol oxidase FAO1	0	-2.33748	0.0011613
						TRINITY_DN145025_c0_g1	beta-galactosidase-like isoform X1	0	-2.4107	0.0147704
						TRINITY_DN155771_c1_g1	putative transcription factor AP2-EREBP family	0	-2.5	0.0487984
						TRINITY_DN148187_c1_g2	3-ketoacyl-CoA synthase 6	0	-2.60098	0.017009
						TRINITY_DN151920_c6_g2	protein ECERIFERUM 3	0	-2.60711	0.0130127
						TRINITY_DN138150_c0_g2	U-box domain-containing protein 7	0	-2.61691	0.0390994
						TRINITY_DN130469_c0_g2	Ubiquitin system component Cue	0	-2.61781	0.0253237
						TRINITY_DN175356_c4_g1	CC-NBS-LRR resistance protein	0	-2.62061	0.0462613
						TRINITY_DN126053_c0_g1	plasma-membrane proton-efflux P-type ATPase	0	-2.62361	0.0498587
						TRINITY_DN66765_c0_g1	fatty acid desaturase family, Zn-binding site	0	-2.65662	0.0395885
						TRINITY_DN137672_c1_g4	putative P-loop containing nucleoside triphosphate hydrolase, leucine-rich repeat domain, L	0	-2.70777	0.0250461
						TRINITY_DN150675_c2_g3	BTB/POZ domain-containing protein SR1IP1	0	-2.71673	0.0477569
						TRINITY_DN143649_c0_g1	DNA mismatch repair protein MLH3 isoform X3	0	-2.77105	0.0317772
						TRINITY_DN132456_c0_g4	inorganic phosphate transporter, putative	0	-2.77572	0.0188046
						TRINITY_DN136812_c1_g4	kinase RLK-Pelle-LRR-XI-1 family	0	-2.7775	0.0322019
						TRINITY_DN165572_c3_g1	solute carrier family 35 member F2-like isoform X1	0	-2.77972	0.0477405
						TRINITY_DN155950_c4_g1	zinc finger MYM-type protein 1-like	0	-2.78676	0.0444159
						TRINITY_DN170845_c4_g1	1-aminocyclopropane-1-carboxylate oxidase homolog 1-like	0	-2.79602	0.0255249
						TRINITY_DN170281_c1_g1	peptidyl-prolyl cis-trans isomerase FKBP62	0	-2.80011	0.0329654
						TRINITY_DN141710_c0_g1	albumin-2 protein	0	-2.8078	0.0382916
						TRINITY_DN180644_c3_g1	pentatricopeptide repeat-containing protein At2g31400, chloroplastic	0	-2.81945	0.0356701
						TRINITY_DN148180_c1_g3	transcription factor jumonji (JmjC) domain protein	0	-2.82081	0.0379321
						TRINITY_DN155940_c5_g3	SAM domain protein	0	-2.8611	0.0293327
						TRINITY_DN138609_c2_g1	1-O-acylglucose:anthocyanin acyltransferase	0	-2.86518	0.0291011
						TRINITY_DN169247_c1_g8	linoleate 9S-lipoxygenase 1	0	-2.90663	0.0433036
						TRINITY_DN176940_c4_g3	Actin-1	0	-2.91401	0.0285174
						TRINITY_DN180927_c4_g1	putative disease resistance protein RGA1	0	-2.91664	0.00827415
						TRINITY_DN135241_c0_g2	Zinc finger protein CONSTANS-LIKE 9-like isoform X1	0	-2.92421	0.0262284
						TRINITY_DN136058_c0_g1	maturase (mitochondrion)	0	-2.93922	0.0303667
						TRINITY_DN145752_c4_g4	F-box family protein	0	-2.94686	0.0463529
						TRINITY_DN118512_c0_g1	K+ channel protein	0	-2.95822	0.0379422
						TRINITY_DN144286_c0_g3	soyasapogenol B glucuronide galactosyltransferase	0	-2.97099	0.0319179
						TRINITY_DN98479_c0_g1	F-box-like protein	0	-2.97334	0.0421439
						TRINITY_DN137694_c1_g1	histone h3	0	-2.98081	0.0435028
						TRINITY_DN173373_c1_g1	armadillo/beta-catenin-like repeat protein	0	-2.99649	0.0191998
						TRINITY_DN175487_c0_g4	inorganic phosphate transporter 2-1, chloroplastic	0	-3.02655	0.0112869
						TRINITY_DN145717_c0_g1	polyol transporter 5-like	0	-3.03002	0.0419853
						TRINITY_DN156506_c0_g1	UDP-glycosyltransferase 79A6	0	-3.03342	0.0237835
						TRINITY_DN167727_c1_g3	chaperone protein ClpC, chloroplastic	0	-3.04044	0.0305945
						TRINITY_DN156514_c1_g3	UDP-glucose flavonoid 3-O-glucosyltransferase 6-like protein	0	-3.06402	0.0330693
						TRINITY_DN130456_c0_g1	cullin-1	0	-3.0907	0.0170018
						TRINITY_DN169885_c0_g2	omega-3 fatty acid desaturase, endoplasmic reticulum	0	-3.09232	0.0108883
						TRINITY_DN137886_c0_g1	pleiotropic drug resistance protein 2-like	0	-3.11034	0.0306924
						TRINITY_DN97167_c0_g1	10 kda chaperonin	0	-3.12248	0.0131326
						TRINITY_DN133076_c1_g1	acyl-CoA desaturase	0	-3.12429	0.0051733
						TRINITY_DN138901_c1_g1	animal HSPA9 nucleotide-binding domain protein	0	-3.14008	0.00334666
						TRINITY_DN180047_c3_g1	DNA polymerase V	0	-3.14226	0.0057819
						TRINITY_DN132503_c0_g2	protein kinase	0	-3.14368	0.0180214
						TRINITY_DN136746_c0_g1	pheophytinase, chloroplastic-like	0	-3.15252	0.020719
						TRINITY_DN120264_c0_g1	papain-like cysteine protease C1	0	-3.16144	0.0044072
						TRINITY_DN173575_c1_g2	nifU-like protein 4, mitochondrial	0	-3.16887	0.00435414
						TRINITY_DN154926_c1_g1	putative arginine--tRNA ligase	0	-3.18629	0.0340635
						TRINITY_DN126229_c0_g1	Cysteine-rich protein	0	-3.18844	0.00695412
						TRINITY_DN115018_c0_g2	putative transcription factor interactor and regulator CCHC(Zn) family	0	-3.20304	0.0263157
						TRINITY_DN171922_c2_g2	transcription activator GLK1	0	-3.20413	0.0112383
						TRINITY_DN149317_c1_g4	60S ribosomal protein	0	-3.22316	0.0169726
						TRINITY_DN157409_c2_g1	putative START-like domain-containing protein	0	-3.25088	0.0181563
						TRINITY_DN154674_c1_g1	ABC transporter G family member 11	0	-3.25735	0.0238057
						TRINITY_DN140128_c0_g1	lysine histidine transporter-like 8	0	-3.25846	0.0220622
						TRINITY_DN175057_c0_g7	protein STRICTOSIDINE SYNTHASE-LIKE 10	0	-3.28653	0.00301102
						TRINITY_DN164034_c1_g1	UDP-glycosyltransferase 74G1	0	-3.30345	0.0325197
						TRINITY_DN142881_c0_g1	seed linoleate 9S-lipoxygenase	0	-3.31618	0.042903
						TRINITY_DN170680_c0_g1	Remorin 4.1 isoform C	0	-3.33472	0.0022339
						TRINITY_DN187773_c0_g1	Retrovirus-related Pol polyprotein from transposon TNT 1-94	0	-3.34197	0.00460398
						TRINITY_DN25294_c0_g1	Cytochrome c oxidase subunit 6B	0	-3.35574	0.00869459
						TRINITY_DN172707_c0_g3	Retrotransposable element Tf2	0	-3.36964	0.00343885
						TRINITY_DN163928_c0_g1	putative cyclin-A3-1	0	-3.38542	0.0480794
						TRINITY_DN175985_c0_g4	probable cyclic nucleotide-gated ion channel 20, chloroplastic isoform X1	0	-3.39169	0.00451682
						TRINITY_DN170661_c2_g5	protein LIKE COV 1-like	0	-3.41693	0.00928273
						TRINITY_DN155473_c2_g1	putative reverse transcriptase zinc-binding domain-containing protein	0	-3.46375	0.00253267
						TRINITY_DN167586_c3_g1	disease resistance protein RML1A	0	-3.48054	0.00375762
						TRINITY_DN137462_c1_g5	shikimate O-hydroxycinnamoyltransferase	0	-3.48708	0.0011407
						TRINITY_DN132056_c0_g2	Inositol-3-phosphate synthase	0	-3.51577	0.00205982
						TRINITY_DN164420_c3_g3	protein phosphatase 2C 32	0	-3.52621	0.000563581
						TRINITY_DN140809_c2_g1	putative nucleotidyltransferase, Ribonuclease H	0	-3.53146	0.0107723
						TRINITY_DN148994_c1_g2	exocyst complex component EXO84B-like	0	-3.53971	0.00159572
						TRINITY_DN150518_c3_g1	LINE-1 retrotransposable element ORF2 protein	0	-3.54934	0.00129084
						TRINITY_DN138925_c0_g2	30S ribosomal protein S1	0	-3.60228	0.00187487
						TRINITY_DN161551_c0_g1	pentatricopeptide repeat-containing protein At3g58590	0	-3.60856	0.0315992
						TRINITY_DN152244_c2_g1	rubredoxin-like protein	0	-3.61448	0.0464103
						TRINITY_DN172379_c0_g3	Aldehyde dehydrogenase family 3 member F1	0	-3.61751	0.00862149
						TRINITY_DN163781_c2_g1	putative disease resistance protein RGA3	0	-3.62823	0.00265813
						TRINITY_DN150259_c7_g6	NBS-LRR protein	0	-3.63403	0.0159424
						TRINITY_DN149342_c1_g2	homeobox-leucine zipper protein HDG2 isoform X1	0	-3.66274	0.0497536
						TRINITY_DN126967_c0_g1	bacterioferritin	0	-3.75147	0.00110335
						TRINITY_DN154692_c3_g1	beta-tubulin subunit	0	-3.76391	0.000123682
						TRINITY_DN129426_c0_g1	ATP synthase subunit 6 (mitochondrion)	0	-3.76952	0.00931626
						TRINITY_DN164107_c4_g2	chlorophyll a-b binding protein of LHCII type 1	0	-3.77171	0.0148278
						TRINITY_DN150321_c4_g1	cold-responsive protein kinase 1	0	-3.78382	0.00361906
						TRINITY_DN147901_c1_g4	glycoside hydrolase family 1 protein	0	-3.81103	0.0305528
						TRINITY_DN154594_c2_g2	inositol-3-phosphate synthase-like	0	-3.82627	0.0211281
						TRINITY_DN144341_c0_g3	Serine/threonine protein kinase	0	-3.84771	0.0385972
						TRINITY_DN177101_c2_g4	organic cation/carnitine transporter 3-like	0	-3.87099	0.000138213
						TRINITY_DN139341_c0_g2	60S ribosomal protein L38	0	-3.89647	0.0339476
						TRINITY_DN177269_c2_g1	cysteine-rich receptor-like kinase	0	-3.92569	0.00777142
						TRINITY_DN155937_c1_g4	pentatricopeptide repeat-containing protein At4g25270, chloroplastic-like	0	-3.93652	0.000932523
						TRINITY_DN175103_c1_g1	alpha-dioxygenase 1	0	-3.94319	0.0334275
						TRINITY_DN144960_c0_g5	F-box protein	0	-3.95918	0.000190523
						TRINITY_DN138602_c2_g2	2-(3-amino-3-carboxypropyl)histidine synthase subunit 1	0	-3.9931	0.043415
						TRINITY_DN149897_c1_g3	malonate-CoA ligase-like protein	0	-3.99662	0.00030844
						TRINITY_DN137918_c1_g4	cellulose synthase 3	0	-4.00958	0.000172712
						TRINITY_DN140050_c1_g1	ATP synthase subunit beta, mitochondrial	0	-4.05314	0.0419383
						TRINITY_DN166164_c1_g2	protein FAR1-RELATED SEQUENCE 5-like	0	-4.08762	0.00028154
						TRINITY_DN136175_c1_g1	nucleoside diphosphate kinase B	0	-4.09534	0.000480812
						TRINITY_DN164373_c0_g1	carotenoid 9,10(9',10')-cleavage dioxygenase 1	0	-4.12814	0.000866758
						TRINITY_DN168413_c1_g3	protein ECERIFERUM 2	0	-4.13566	0.00209709
						TRINITY_DN137444_c0_g1	B3 DNA-binding domain protein	0	-4.13627	0.00053832
						TRINITY_DN161605_c7_g2	glyceraldehyde-3-phosphate dehydrogenase A, chloroplastic	0	-4.22538	0.0455911
						TRINITY_DN146599_c0_g1	protein LIGHT-DEPENDENT SHORT HYPOCOTYLS 4-like	0	-4.25693	0.03048
						TRINITY_DN169508_c0_g1	leguminosin proline-rich group669 secreted peptide	0	-4.27911	0.000174062
						TRINITY_DN154224_c0_g2	GDSL esterase/lipase At2g42990-like	0	-4.31114	0.00577575
						TRINITY_DN145168_c5_g6	cysteine-rich receptor-like protein kinase	0	-4.361	0.0102032
						TRINITY_DN135037_c0_g2	glutathione hydrolase 3 isoform X2	0	-4.3695	3.41009e-05
						TRINITY_DN146882_c2_g3	Copia protein	0	-4.40436	3.59588e-05
						TRINITY_DN165910_c1_g2	LEAF RUST 10 DISEASE-RESISTANCE LOCUS RECEPTOR-LIKE PROTEIN KINASE-like 2.1	0	-4.41746	3.94381e-06
						TRINITY_DN139907_c2_g5	60S ribosomal protein L23	0	-4.42996	5.65668e-05
						TRINITY_DN138154_c0_g1	ribonuclease H	0	-4.43004	0.000392348
						TRINITY_DN158337_c1_g2	transcription termination factor MTERF9, chloroplastic	0	-4.49132	0.00416591
						TRINITY_DN163905_c1_g2	60S ribosomal protein L37-A	0	-4.51849	0.0139751
						TRINITY_DN149407_c1_g2	putative chitinase	0	-4.64197	0.00517042
						TRINITY_DN144216_c1_g1	LOB domain-containing protein 21	0	-4.68689	0.0181535
						TRINITY_DN138367_c0_g1	elicitin-like protein RAL7A	0	-4.70144	0.000405638
						TRINITY_DN164536_c3_g1	glucan endo-1,3-beta-glucosidase, basic isoform-like	0	-4.71095	2.78611e-05
						TRINITY_DN172505_c0_g1	Elongation factor 3	0	-4.72444	1.0689e-06
						TRINITY_DN174596_c0_g2	MORN repeat protein	0	-4.72943	0.00030931
						TRINITY_DN155787_c1_g2	CASP-like protein 2A2	0	-4.79818	0.00889921
						TRINITY_DN163831_c0_g1	importin subunit alpha-2-like	0	-4.91758	0.0428836
						TRINITY_DN173368_c0_g2	probable L-type lectin-domain containing receptor kinase VII.2	0	-4.94142	0.0196871
						TRINITY_DN139869_c1_g1	phosphoethanolamine N-methyltransferase	0	-4.9769	0.00239462
						TRINITY_DN143838_c0_g1	protein NUCLEAR FUSION DEFECTIVE 4-like	0	-5.35186	0.0263494
						TRINITY_DN147499_c4_g1	hsp70-like protein	0	-6.00823	1.04e-08
						TRINITY_DN168324_c1_g1	embryonic abundant protein USP92	0	-6.17625	0.0310429

## Sheet: Table S9
Supplementary Table S9: Functional annotation of root DE transcripts where P = Biological Process, F = Molecular Function, and C = Cellular Compartment; GO terms were pulled using Blast2GO programme mapping and ran with the EMBL-EBI InterPro library, with manual addition from QuickGO and UniProt databases.
BLAST result description	Transcript length (bp)	GO Names	InterPro GO Names	Uniprot GO Names
pathogenesis-related protein PR-4-like	800	P:defense response to bacterium; P:defense response to fungus	P:defense response to bacterium; P:defense response to fungus	P: defense response; P: Response to biotic stimulus
putative multidrug resistance protein	4350	F:ATP binding; P:drug transmembrane transport; F:ATPase activity, coupled to transmembrane movement of substances; C:integral component of membrane; P:xenobiotic transport	F:ATP binding; C:integral component of membrane; F:ATPase activity; F:ATPase activity, coupled to transmembrane movement of substances; P:transmembrane transport	no GO terms
RNA-binding domain-containing protein	1063	F:RNA binding; F:copper ion transmembrane transporter activity; C:integral component of membrane; P:copper ion transmembrane transport	F:nucleic acid binding	no GO terms
replication factor-A carboxy-terminal domain protein	2286	F:nucleotide binding; F:helicase activity; P:DNA metabolic process; P:cellular response to DNA damage stimulus; P:chromosome organization	no GO terms	no GO terms
ammonium transporter 3 member 1-like	703	C:integral component of plasma membrane; F:ammonium transmembrane transporter activity; P:nitrogen utilization; P:ammonium transmembrane transport	F:ammonium transmembrane transporter activity; P:ammonium transport; C:membrane	no GO terms
agglutinin-2	831	F:carbohydrate binding	F:carbohydrate binding	F: Chitin binding; P: Carbohydrate metabolism
plasma membrane ATPase 1	967	F:ATP binding; C:plasma membrane; F:proton-exporting ATPase activity, phosphorylative mechanism; C:integral component of membrane; P:proton export across plasma membrane	C:integral component of membrane	no GO terms
GDSL esterase/lipase At5g37690-like	1194	F:triglyceride lipase activity	F:hydrolase activity, acting on ester bonds	F: Lipase activity; P: Lipid metabolism
GDSL esterase/lipase At5g55050-like	1515	C:membrane; F:hydrolase activity, acting on ester bonds; F:9,9'-dicis-carotene:quinone oxidoreductase activity; F:7,9,9'-tricis-neurosporene:quinone oxidoreductase activity; P:9,9'-di-cis-zeta-carotene desaturation to 7,9,7',9'-tetra-cis-lycopene; P:oxidation-reduction process	F:hydrolase activity, acting on ester bonds	F: Lipase activity; P: Lipid metabolism; F:triglyceride lipase activity
Kunitz type trypsin inhibitor	760	F:endopeptidase inhibitor activity; P:negative regulation of endopeptidase activity	F:endopeptidase inhibitor activity	no GO terms
putative soyasapogenol B glucuronide galactosyltransferase	1049	F:soyasapogenol B glucuronide galactosyltransferase activity	F:transferase activity, transferring hexosyl groups	no GO terms
Myb/SANT-like DNA-binding domain protein	1819	F:DNA binding; C:integral component of membrane	no GO terms	no GO terms
legume lectin beta domain protein	653	C:integral component of membrane; F:carbohydrate binding	F:carbohydrate binding	F: Carbohydrate binding; P: defense response; P: defense response to bacterium; P: Positive regulation of cell death
fungal hydrophobin	856	C:extracellular region	no GO terms	P: Response to biotic stimulus
probable sucrose-phosphate synthase 3	2972	P:sucrose metabolic process; F:sucrose synthase activity; F:sucrose-phosphate synthase activity	P:sucrose metabolic process; F:sucrose synthase activity; F:sucrose-phosphate synthase activity	no GO terms
sulfite reductase subunit alpha	1112	F:oxidoreductase activity, acting on the aldehyde or oxo group of donors; P:siroheme biosynthetic process; P:oxidation-reduction process	F:oxidoreductase activity; P:oxidation-reduction process	no GO terms
defensin-like protein 1	508	P:defense response	P:defense response	no GO terms
cilia- and flagella-associated protein 251	1321	no GO terms	no GO terms	no GO terms
germin-like protein 9-3	947	C:extracellular region; C:cell wall; F:manganese ion binding; F:nutrient reservoir activity	F:manganese ion binding; F:nutrient reservoir activity	no GO terms
cytochrome P450 82A4-like	1493	F:iron ion binding; C:integral component of membrane; F:oxidoreductase activity, acting on paired donors, with incorporation or reduction of molecular oxygen, NAD(P)H as one donor, and incorporation of one atom of oxygen; F:heme binding; P:indole glucosinolate metabolic process; P:oxidation-reduction process	F:iron ion binding; F:oxidoreductase activity, acting on paired donors, with incorporation or reduction of molecular oxygen; F:heme binding; P:oxidation-reduction process	no GO terms
Defensin-like protein	679	C:extracellular region; P:defense response; C:integral component of membrane	P:defense response	no GO terms
transcription repressor OFP6-like	1312	P:negative regulation of transcription, DNA-templated	P:negative regulation of transcription, DNA-templated	no GO terms
putative CC-NBS-LRR resistance protein	639	F:hydrolase activity; F:ADP binding	no IPS match	no GO terms
cytochrome P450 82A3	1277	F:iron ion binding; C:integral component of membrane; F:oxidoreductase activity, acting on paired donors, with incorporation or reduction of molecular oxygen, NAD(P)H as one donor, and incorporation of one atom of oxygen; F:heme binding; P:secondary metabolite biosynthetic process; P:oxidation-reduction process	F:iron ion binding; F:oxidoreductase activity, acting on paired donors, with incorporation or reduction of molecular oxygen; F:heme binding; P:oxidation-reduction process	no GO terms
Phosphoadenosine phosphosulfate reductase	1179	F:phosphoadenylyl-sulfate reductase (thioredoxin) activity; C:integral component of membrane; P:sulfate assimilation, phosphoadenylyl sulfate reduction by phosphoadenylyl-sulfate reductase (thioredoxin)	F:catalytic activity; F:phosphoadenylyl-sulfate reductase (thioredoxin) activity; P:sulfate assimilation, phosphoadenylyl sulfate reduction by phosphoadenylyl-sulfate reductase (thioredoxin); P:oxidation-reduction process	no GO terms
Long-chain-fatty-acid--AMP ligase FadD28	4402	F:catalase activity; P:response to oxidative stress; P:lipid biosynthetic process; C:integral component of membrane; F:ligase activity; F:heme binding; F:phosphopantetheine binding; P:oxidation-reduction process; P:cellular oxidant detoxification	F:catalytic activity; P:lipid biosynthetic process; F:oxidoreductase activity; F:phosphopantetheine binding; P:oxidation-reduction process	no GO terms
MFS general substrate transporter	1604	C:integral component of membrane; P:transmembrane transport	C:integral component of membrane; P:transmembrane transport	F: transmembrane transporter activity
putative endoglucanase precursor	975	no GO terms	no IPS match	no GO terms
glutamate receptor 2.8-like	1594	F:ionotropic glutamate receptor activity; C:integral component of membrane; P:ion transmembrane transport; P:ionotropic glutamate receptor signaling pathway	F:ionotropic glutamate receptor activity; C:membrane	no GO terms
probable pectinesterase/pectinesterase inhibitor 41	910	C:cell wall; F:pectinesterase activity; P:cell wall modification; P:negative regulation of catalytic activity; F:aspartyl esterase activity; P:pectin catabolic process; F:pectinesterase inhibitor activity	F:pectinesterase activity; P:cell wall modification	no GO terms
cytochrome P450 71D9	1012	F:monooxygenase activity; F:iron ion binding; C:integral component of membrane; F:oxidoreductase activity, acting on paired donors, with incorporation or reduction of molecular oxygen; F:heme binding; P:oxidation-reduction process	F:iron ion binding; F:oxidoreductase activity, acting on paired donors, with incorporation or reduction of molecular oxygen; F:heme binding; P:oxidation-reduction process	no GO terms
RALF-like protein	543	F:oxidoreductase activity; P:oxidation-reduction process	no IPS match	no GO terms
TMV resistance protein N-like	925	P:signal transduction	F:protein binding; P:signal transduction	P:signal transduction; F: DNA binding; F:ADP binding
TMV resistance protein N	1198	P:signal transduction; F:hydrolase activity; F:ADP binding	no IPS match	P:signal transduction; F: DNA binding; F:ADP binding
thioredoxin-like protein	822	F:peroxidase activity; C:cell; P:cell redox homeostasis; F:peroxiredoxin activity; P:oxidation-reduction process; P:cellular oxidant detoxification	F:antioxidant activity; F:oxidoreductase activity; P:cell redox homeostasis; F:peroxiredoxin activity; P:oxidation-reduction process	no GO terms
Alpha/Beta hydrolase protein	1103	F:hydrolase activity	no GO terms	P: Lipid metabolism
calnexin	1661	F:calcium ion binding; C:endoplasmic reticulum; P:protein folding; C:integral component of membrane; F:unfolded protein binding	F:calcium ion binding; F:protein binding; C:endoplasmic reticulum; P:protein folding; F:unfolded protein binding	no GO terms
wall-associated receptor kinase-like 20	1106	F:kinase activity; P:phosphorylation; F:polysaccharide binding	F:polysaccharide binding	no GO terms
UDP-glucose flavonoid 3-O-glucosyltransferase 7	1160	C:integral component of membrane; C:intracellular membrane-bounded organelle; F:quercetin 3-O-glucosyltransferase activity; F:quercetin 7-O-glucosyltransferase activity	F:transferase activity, transferring hexosyl groups	no GO terms
xyloglucan endotransglucosylase/hydrolase protein 2-like	936	F:hydrolase activity, hydrolyzing O-glycosyl compounds; C:cell wall; P:xyloglucan metabolic process; F:xyloglucan:xyloglucosyl transferase activity; P:cell wall biogenesis; C:apoplast; P:cell wall organization	F:hydrolase activity, hydrolyzing O-glycosyl compounds; C:cell wall; P:carbohydrate metabolic process; P:cellular glucan metabolic process; P:xyloglucan metabolic process; F:xyloglucan:xyloglucosyl transferase activity; P:cell wall biogenesis; C:apoplast	no GO terms
beta-glucosidase 40	1479	P:carbohydrate metabolic process; F:beta-glucosidase activity; F:scopolin beta-glucosidase activity	F:hydrolase activity, hydrolyzing O-glycosyl compounds; P:carbohydrate metabolic process	no GO terms
pyridoxal phosphate-dependent transferase	1876	C:membrane; F:sulfurtransferase activity; F:ion binding	F:catalytic activity	no GO terms
AhpC/TSA antioxidant enzyme	1524	C:cytoplasm; F:antioxidant activity; P:oxidation-reduction process; P:cellular oxidant detoxification	P:oxidation-reduction process	no GO terms
isoflavonoid glucosyltransferase	646	C:integral component of membrane; F:hydroquinone glucosyltransferase activity	F:transferase activity, transferring hexosyl groups	no GO terms
PolI-like B DNA polymerase	464	F:DNA binding; F:DNA-directed DNA polymerase activity; P:DNA-dependent DNA replication; F:3'-5' exonuclease activity; P:DNA biosynthetic process; P:nucleic acid phosphodiester bond hydrolysis	no IPS match	no GO terms
ran GTPase Spi1	949	P:ribosomal subunit export from nucleus; F:GTPase activity; F:GTP binding; C:nucleus; C:cytoplasm; P:protein import into nucleus; P:small GTPase mediated signal transduction	F:GTPase activity; F:GTP binding; P:nucleocytoplasmic transport	no GO terms
GTP-binding protein OBGC, chloroplastic	1252	F:magnesium ion binding; F:GTPase activity; F:GTP binding; P:rRNA processing; P:response to light stimulus; C:chloroplast stroma; P:chloroplast organization; C:chloroplast inner membrane; P:embryo development ending in seed dormancy; P:thylakoid membrane organization	no IPS match	no GO terms
Ent-kaurene synthase	597	F:magnesium ion binding; P:metabolic process; F:terpene synthase activity	no GO terms	no GO terms
subtilisin-like protease SBT5.3	1811	F:serine-type endopeptidase activity; C:cell wall; P:proteolysis	F:serine-type endopeptidase activity; P:proteolysis	P: lateral root morphogenesis; P: Repsonse to auxin
putative sterile alpha motif/pointed domain, peroxiredoxin-like FAM213/AAED1 protein	686	C:cytoplasm; F:antioxidant activity; P:oxidation-reduction process; P:cellular oxidant detoxification	P:oxidation-reduction process	no GO terms
ent-kaur-16-ene synthase chloroplastic-like	1300	F:magnesium ion binding; P:metabolic process; F:terpene synthase activity	F:magnesium ion binding; F:terpene synthase activity; F:lyase activity	no GO terms
CLAVATA3/ESR (CLE)-related protein	731	P:cell-cell signaling involved in cell fate commitment	no GO terms	F: receptor serine/threonine kinase binding; P: Xylem development
serine carboxypeptidase-like protein	1813	F:serine-type carboxypeptidase activity; P:proteolysis	F:serine-type carboxypeptidase activity; P:proteolysis	no GO terms
NB-ARC domain disease resistance protein	760	F:hydrolase activity; F:ADP binding	no GO terms	no GO terms
berberine bridge enzyme-like 22	1688	F:tetrahydroberberine oxidase activity; P:oxidation-reduction process; F:FAD binding	F:oxidoreductase activity; F:flavin adenine dinucleotide binding; P:oxidation-reduction process; F:FAD binding	no GO terms
glycerol-3-phosphate 2-O-acyltransferase 6-like	1757	P:cutin biosynthetic process; C:integral component of membrane; P:dephosphorylation; F:phosphatase activity; F:glycerol-3-phosphate 2-O-acyltransferase activity	F:transferase activity, transferring acyl groups	no GO terms
glutathione S-transferase-like protein	624	F:glutathione transferase activity; C:cytoplasm; P:metabolic process	no GO terms	no GO terms
putative leucine-rich repeat domain, L domain-containing protein	1091	F:hydrolase activity; F:hydrolase activity, acting on ester bonds	no GO terms	F: Kinase activity
senescence-specific cysteine protease SAG39-like	1417	P:proteolysis; F:cysteine-type peptidase activity	P:proteolysis; F:cysteine-type peptidase activity	P: Response to stress
RING-H2 finger protein ATL52-like	765	C:integral component of membrane; P:protein ubiquitination	no GO terms	F: Metal ion binding; F: Transferase activity
putative germin-like protein 2-1	851	C:extracellular region; C:cell wall; F:manganese ion binding; F:nutrient reservoir activity	F:manganese ion binding; F:nutrient reservoir activity	no GO terms
putative aldehyde dehydrogenase	777	C:cytoplasm; P:cellular aldehyde metabolic process; P:one-carbon metabolic process; P:10-formyltetrahydrofolate catabolic process; F:formyltetrahydrofolate dehydrogenase activity; F:oxidoreductase activity, acting on the aldehyde or oxo group of donors, NAD or NADP as acceptor; P:oxidation-reduction process	F:oxidoreductase activity; F:oxidoreductase activity, acting on the aldehyde or oxo group of donors, NAD or NADP as acceptor; P:oxidation-reduction process	no GO terms
phosphate system positive regulatory protein pho81	1406	P:lipid metabolic process; F:phosphoric diester hydrolase activity	P:lipid metabolic process; F:phosphoric diester hydrolase activity	F: cyclin-dependent protein serine/threonine kinase inhibitor activity; F: phosphoric diester hydrolase activity; P: Lipid metabolism; P: Phosphate-containing compound metabolism
animal RPA1 domain protein	1916	F:RNA-directed DNA polymerase activity; P:RNA-dependent DNA biosynthetic process; C:membrane; C:integral component of membrane	no IPS match	no GO terms
alpha/beta hydrolase family protein	768	F:hydrolase activity	no GO terms	P: Lipid metabolism
ADP-ribosylation factor	1198	F:GTP binding; C:intracellular; P:small GTPase mediated signal transduction	F:GTP binding	no GO terms
subtilisin-like serine protease	516	F:serine-type endopeptidase activity; P:proteolysis	no GO terms	P: lateral root morphogenesis; P: Repsonse to auxin
putative cytochrome P450	619	F:monooxygenase activity; F:iron ion binding; C:integral component of membrane; F:oxidoreductase activity, acting on paired donors, with incorporation or reduction of molecular oxygen; F:heme binding; P:oxidation-reduction process	F:iron ion binding; F:oxidoreductase activity, acting on paired donors, with incorporation or reduction of molecular oxygen; F:heme binding; P:oxidation-reduction process	no GO terms
putative glucose-6-phosphate 1-epimerase	638	P:carbohydrate metabolic process; C:chloroplast stroma; F:carbohydrate binding; F:glucose-6-phosphate 1-epimerase activity; C:apoplast	no IPS match	no GO terms
isoliquiritigenin 2'-O-methyltransferase-like	529	C:cytosol; P:aromatic compound biosynthetic process; F:quercetin 3-O-methyltransferase activity; P:methylation; F:protein dimerization activity; F:caffeate O-methyltransferase activity	F:methyltransferase activity; F:O-methyltransferase activity	no GO terms
ribosomal protein L31e-domain-containing protein	420	F:structural constituent of ribosome; C:ribosome; P:translation	F:structural constituent of ribosome; C:ribosome; P:translation	no GO terms
NAD(P)H:quinone oxidoreductase, type IV	920	F:FMN binding; F:oxidoreductase activity; P:negative regulation of transcription, DNA-templated; P:oxidation-reduction process	F:NAD(P)H dehydrogenase (quinone) activity; F:FMN binding; F:oxidoreductase activity	P: ATP synthesis coupled electron transport
40S ribosomal protein S15	586	P:ribosomal small subunit assembly; F:RNA binding; F:structural constituent of ribosome; P:translation; C:cytosolic small ribosomal subunit	F:structural constituent of ribosome; C:ribosome; P:translation; C:small ribosomal subunit	no GO terms
ribosomal protein L35	524	F:structural constituent of ribosome; C:ribosome; P:translation	F:structural constituent of ribosome; C:intracellular; C:ribosome; P:translation	no GO terms
protein NRT1/ PTR FAMILY 2.6-like	510	C:plasma membrane; F:peptide:proton symporter activity; C:integral component of membrane; F:oligopeptide transmembrane transporter activity; P:amide transport; P:transmembrane transport	C:membrane; F:transmembrane transporter activity; P:transmembrane transport	F: Oligopeptide transmembrane transporter; P: Nitrate assimilation
metal tolerance protein 4-like	896	F:cation transmembrane transporter activity; C:integral component of membrane; P:cation transmembrane transport	P:cation transport; F:cation transmembrane transporter activity; C:integral component of membrane; P:transmembrane transport	no GO terms
peptide transporter	2177	F:peptide:proton symporter activity; C:integral component of membrane; P:oligopeptide transmembrane transport; F:oligopeptide transmembrane transporter activity; P:proton transmembrane transport	C:membrane; F:transmembrane transporter activity; P:transmembrane transport	no GO terms
AP2-like ethylene-responsive transcription factor At1g16060	1301	F:DNA binding; F:DNA-binding transcription factor activity; C:nucleus; P:regulation of transcription, DNA-templated	F:DNA binding; F:DNA-binding transcription factor activity; P:regulation of transcription, DNA-templated	no GO terms
protein DETOXIFICATION 43	1177	C:plasma membrane; P:drug transmembrane transport; F:citrate transmembrane transporter activity; F:antiporter activity; P:citrate transport; C:integral component of membrane	P:drug transmembrane transport; F:drug transmembrane transporter activity; F:antiporter activity; C:membrane; P:transmembrane transport	no GO terms
senescence-associated protein, putative	926	no GO terms	no GO terms	P: Senescence
cationic peroxidase 1	451	F:peroxidase activity; C:extracellular region; P:response to oxidative stress; C:membrane; C:integral component of membrane; F:oxidoreductase activity; F:heme binding; P:hydrogen peroxide catabolic process; F:metal ion binding; P:oxidation-reduction process; P:cellular oxidant detoxification	no IPS match	no GO terms
40S ribosomal protein S14	607	F:structural constituent of ribosome; C:ribosome; P:translation	F:structural constituent of ribosome; C:ribosome; P:translation	no GO terms
cycloartenol synthase	516	F:intramolecular transferase activity	no GO terms	no GO terms
60S ribosomal protein L3	1448	F:structural constituent of ribosome; C:ribosome; P:translation	F:structural constituent of ribosome; C:intracellular; C:ribosome; P:translation	no GO terms
isoflavone 7-O-methyltransferase	1331	C:cytosol; P:aromatic compound biosynthetic process; P:methylation; F:isoflavone 7-O-methyltransferase activity; F:protein dimerization activity	F:methyltransferase activity; F:O-methyltransferase activity; F:protein dimerization activity	no GO terms
COBRA-like protein 7	1103	P:cellulose microfibril organization; C:integral component of membrane; P:cell growth; F:carbohydrate binding; C:anchored component of membrane	P:cellulose microfibril organization; P:cell growth; C:anchored component of membrane	no GO terms
putative peroxidase	348	F:peroxidase activity; C:extracellular region; P:response to oxidative stress; F:oxidoreductase activity; F:heme binding; P:hydrogen peroxide catabolic process; F:metal ion binding; P:oxidation-reduction process; P:cellular oxidant detoxification	no IPS match	no GO terms
peroxidase E5	1043	F:peroxidase activity; C:extracellular region; P:response to oxidative stress; F:heme binding; P:hydrogen peroxide catabolic process; F:metal ion binding; P:oxidation-reduction process; P:cellular oxidant detoxification	no IPS match	no GO terms
ent-copalyl diphosphate synthase, chloroplastic	756	F:magnesium ion binding; C:chloroplast; P:gibberellin biosynthetic process; F:ent-copalyl diphosphate synthase activity; F:terpene synthase activity	F:terpene synthase activity; F:lyase activity	no GO terms
senescence-specific cysteine protease SAG39	680	P:proteolysis; F:cysteine-type peptidase activity; C:integral component of membrane	P:proteolysis; F:cysteine-type peptidase activity	P: Senescence
glycosyl transferase family group 2-domain-containing protein	689	C:integral component of membrane; F: Transferase activity	no IPS match	no GO terms
60S ribosomal protein L31	528	P:cytoplasmic translation; F:structural constituent of ribosome; C:cytosolic large ribosomal subunit	F:structural constituent of ribosome; C:ribosome; P:translation	no GO terms
putative RNA-directed DNA polymerase	870	C:retrotransposon nucleocapsid; F:nucleic acid binding; F:RNA-directed DNA polymerase activity; P:RNA-dependent DNA biosynthetic process; F:zinc ion binding; P:DNA integration	no IPS match	no GO terms
quinone-oxidoreductase chloroplastic-like	592	F:NADPH:quinone reductase activity; P:oxidation-reduction process;	P:oxidation-reduction process	F:NADPH dehydrogenase activity; P:ATP synthesis coupled electron transport; P: photosynthetic electron transport in photosystem I
mavicyanin	515	F:electron transfer activity; C:integral component of membrane; C:anchored component of plasma membrane	F:electron transfer activity	no GO terms
ABC transporter B family member	675	F:nucleotide binding; P:transport; C:membrane; F:ATPase activity	F:ATP binding; F:ATPase activity	no GO terms
disease resistance protein RPP13	3118	F:ADP binding	F:ADP binding	F: Hydrolase activity; P: Defense response
sulfoquinovosyl transferase SQD2	428	P:glycolipid biosynthetic process; C:chloroplast envelope; P:sulfolipid biosynthetic process; F:UDP-sulfoquinovose:DAG sulfoquinovosyltransferase activity	no IPS match	no GO terms
transcription factor bHLH30-like	1500	P:regulation of transcription, DNA-templated; F:protein dimerization activity	P:regulation of transcription, DNA-templated	no GO terms
ribosomal protein S25	432	C:ribosome	no GO terms	F:structural constituent of ribosome; C:ribosome; P:translation
cobalamin-independent methionine synthase	1140	F:5-methyltetrahydropteroyltriglutamate-homocysteine S-methyltransferase activity; C:extracellular region; C:nucleus; C:cytosol; F:zinc ion binding; F:methionine synthase activity; P:L-methionine biosynthetic process from homoserine via O-acetyl-L-homoserine and cystathionine; P:methylation; P:adenine biosynthetic process; P:homocysteine metabolic process	F:5-methyltetrahydropteroyltriglutamate-homocysteine S-methyltransferase activity; F:zinc ion binding; P:methionine biosynthetic process	no GO terms
beta-actin	498	P:mitotic cytokinesis; F:structural constituent of cytoskeleton; F:ATP binding; C:cytoplasm; C:actin filament; P:cytoskeleton organization; C:integral component of membrane; C:brahma complex	no IPS match	no GO terms
actin depolymerizing protein	1216	F:actin filament binding	F:actin binding; C:intracellular	P: actin filament depolymerization
NADH-ubiquinone reductase complex 1 MLRQ subunit-domain-containing protein	469	C:integral component of membrane	no GO terms	F:NADPH dehydrogenase activity; P:ATP synthesis coupled electron transport; P: photosynthetic electron transport in photosystem I
Perilipin family-domain-containing protein	930	no GO terms	no IPS match	no GO terms
NADPH oxidase	1511	C:integral component of membrane; F:oxidoreductase activity; P:oxidation-reduction process	C:membrane; F:oxidoreductase activity; P:oxidation-reduction process	F:NADPH dehydrogenase activity; P:ATP synthesis coupled electron transport; P: photosynthetic electron transport in photosystem I
IMP dehydrogenase/GMP reductase, related	1163	F:hydrolase activity	no IPS match	no GO terms
ribonuclease H	1198	F:nucleic acid binding; F:RNA-directed DNA polymerase activity; F:RNA-DNA hybrid ribonuclease activity; P:RNA-dependent DNA biosynthetic process; P:RNA phosphodiester bond hydrolysis, endonucleolytic	no IPS match	no GO terms
UDP-glycosyltransferase 74G1	1225	C:intracellular membrane-bounded organelle; F:quercetin 3-O-glucosyltransferase activity; F:quercetin 7-O-glucosyltransferase activity	F:transferase activity, transferring hexosyl groups	no GO terms
subtilisin-like protease SBT1.7	1417	F:serine-type endopeptidase activity; P:proteolysis	F:serine-type endopeptidase activity; P:proteolysis	P: lateral root morphogenesis; P: Repsonse to auxin
40S ribosomal protein s2	1041	F:RNA binding; F:structural constituent of ribosome; P:translation; C:small ribosomal subunit	F:RNA binding; F:structural constituent of ribosome; C:ribosome; P:translation; C:small ribosomal subunit	no GO terms
cytochrome P450	653	F:monooxygenase activity; F:iron ion binding; F:methyltransferase activity; C:integral component of membrane; F:oxidoreductase activity, acting on paired donors, with incorporation or reduction of molecular oxygen; F:heme binding; P:methylation; P:oxidation-reduction process	F:monooxygenase activity; F:iron ion binding; F:oxidoreductase activity, acting on paired donors, with incorporation or reduction of molecular oxygen; F:heme binding; P:oxidation-reduction process	no GO terms
60S ribosomal protein L13	839	F:structural constituent of ribosome; C:ribosome; P:translation	F:structural constituent of ribosome; C:intracellular; C:ribosome; P:translation	no GO terms
F-box protein interaction domain protein	950	no GO terms	no GO terms	F:protein binding
fungal cellulose binding domain-containing protein	1058	C:extracellular region; P:carbohydrate metabolic process; F:cellulose binding; P:interaction with host via protein secreted by type II secretion system	no GO terms	no GO terms
protein NRT1/ PTR FAMILY 4.5-like	885	F:transporter activity; P:transport; C:integral component of membrane	C:membrane; F:transmembrane transporter activity; P:transmembrane transport	F: Oligopeptide transmembrane transporter; P: Nitrate assimilation
cytoplasmic ribosomal protein subunit S3	828	P:ribosomal small subunit export from nucleus; F:RNA binding; F:structural constituent of ribosome; F:DNA-(apurinic or apyrimidinic site) endonuclease activity; P:rRNA export from nucleus; P:translation; C:cytosolic small ribosomal subunit; C:preribosome, small subunit precursor; F:protein kinase A catalytic subunit binding	F:nucleic acid binding; F:RNA binding; F:structural constituent of ribosome; C:ribosome; P:translation; C:small ribosomal subunit	no GO terms
putative carboxypeptidase D	834	F:serine-type carboxypeptidase activity; P:proteolysis	F:serine-type carboxypeptidase activity; P:proteolysis	no GO terms
RNA-dependent RNA polymerase	1805	P:transcription, RNA-templated; F:RNA binding; F:RNA-directed 5'-3' RNA polymerase activity; P:transcription, DNA-templated; F:transferase activity; F:nucleotidyltransferase activity; P:viral RNA genome replication	no GO terms	no GO terms
ent-kaurenoic acid oxidase 2	1294	F:monooxygenase activity; F:iron ion binding; C:integral component of membrane; F:oxidoreductase activity, acting on paired donors, with incorporation or reduction of molecular oxygen; F:heme binding; P:oxidation-reduction process	F:iron ion binding; F:oxidoreductase activity, acting on paired donors, with incorporation or reduction of molecular oxygen; F:heme binding; P:oxidation-reduction process	no GO terms
ATP synthase F0 subunit a (mitochondrion)	854	C:mitochondrial proton-transporting ATP synthase complex; P:ATP synthesis coupled proton transport; C:integral component of membrane; C:proton-transporting ATP synthase complex, coupling factor F(o); F:proton-transporting ATP synthase activity, rotational mechanism; P:ATP hydrolysis coupled cation transmembrane transport	F:proton transmembrane transporter activity; P:ATP synthesis coupled proton transport; C:proton-transporting ATP synthase complex, coupling factor F(o)	no GO terms
putative serine-threonine protein plant-type	1046	F:3-dehydroquinate synthase activity; P:aromatic amino acid family biosynthetic process; F:oxidoreductase activity; P:oxidation-reduction process	F:3-dehydroquinate synthase activity; P:aromatic amino acid family biosynthetic process; F:oxidoreductase activity; P:oxidation-reduction process	no GO terms
S-adenosyl-L-methionine-dependent methyltransferase	760	F:methyltransferase activity; P:methylation	no GO terms	no GO terms
NDR1/HIN1-like protein 10	513	C:integral component of membrane	no GO terms	P: Defense response; P: Senescence; P: Response to other organism
cytochrome b5	628	C:endoplasmic reticulum; C:integral component of membrane; F:heme binding; C:organelle membrane; F:metal ion binding	no GO terms	no GO terms
Nitrite reductase(NAD(P)H)	297	F:nitrite reductase [NAD(P)H] activity; F:heme binding; P:nitrate assimilation; F:flavin adenine dinucleotide binding; F:NADP binding; F:2 iron, 2 sulfur cluster binding; P:oxidation-reduction process	no GO terms	P: Nitrate assimilation; P: Nitric oxide biosynthetic process
disease resistance protein (TIR-NBS-LRR class)	406	F:ATP binding; P:sucrose metabolic process; P:defense response; P:signal transduction; F:sucrose synthase activity; F:ADP binding	no GO terms	P: Defense response
DUF538 family protein	1424	no GO terms	no GO terms	no GO terms
GDSL esterase/lipase 5	583	F:DNA binding; F:DNA-binding transcription factor activity; C:nucleus; P:regulation of transcription, DNA-templated; F:hydrolase activity, acting on ester bonds; F:9,9'-dicis-carotene:quinone oxidoreductase activity; F:7,9,9'-tricis-neurosporene:quinone oxidoreductase activity; P:oxidation-reduction process	F:hydrolase activity, acting on ester bonds	no GO terms
glycoside hydrolase/deacetylase	862	P:carbohydrate metabolic process; C:integral component of membrane; F:hydrolase activity, acting on carbon-nitrogen (but not peptide) bonds	F:catalytic activity; P:carbohydrate metabolic process; F:hydrolase activity, acting on carbon-nitrogen (but not peptide) bonds	no GO terms
cytokinin hydroxylase-like	1186	F:monooxygenase activity; F:iron ion binding; C:integral component of membrane; F:oxidoreductase activity, acting on paired donors, with incorporation or reduction of molecular oxygen; F:heme binding; P:oxidation-reduction process	F:iron ion binding; F:oxidoreductase activity, acting on paired donors, with incorporation or reduction of molecular oxygen; F:heme binding; P:oxidation-reduction process	no GO terms
40S ribosomal protein S10-A	705	F:structural constituent of ribosome; P:translation; C:cytosolic small ribosomal subunit	no GO terms	no GO terms
disease resistance protein RPM1-like	2055	F:hydrolase activity; F:ADP binding	F:ADP binding	P: Defense response
bark storage protein A	561	F:adenosylhomocysteine nucleosidase activity; P:nucleoside metabolic process; C:integral component of membrane	F:catalytic activity; P:nucleoside metabolic process	no GO terms
60S ribosomal protein L9	572	P:cytoplasmic translation; F:RNA binding; F:structural constituent of ribosome; C:cytosolic large ribosomal subunit	F:structural constituent of ribosome; C:ribosome; P:translation; F:rRNA binding	no GO terms
redoxin domain-containing protein	709	F:oxidoreductase activity; P:oxidation-reduction process	F:oxidoreductase activity; P:cell redox homeostasis	no GO terms
receptor-like protein kinase	511	F:protein kinase activity; F:ATP binding; P:protein phosphorylation; F:glycerophosphodiester phosphodiesterase activity; C:integral component of membrane	no GO terms	no GO terms
60S ribosomal protein L15	748	P:cytoplasmic translation; F:RNA binding; F:structural constituent of ribosome; C:cytosolic large ribosomal subunit	F:structural constituent of ribosome; C:intracellular; C:ribosome; P:translation	no GO terms
60S ribosomal protein L30	767	F:structural constituent of ribosome; C:ribosome; P:rRNA processing; P:translation; F:pre-mRNA 5'-splice site binding; P:negative regulation of mRNA splicing, via spliceosome	F:RNA binding; F:structural constituent of ribosome; C:intracellular; C:ribosome; P:translation	no GO terms
putative biotrophy-associated secreted protein 2 protein	711	F:molecular_function; C:cellular_component; P:biological_process	no GO terms	no GO terms
subtilisin-like protein	1490	F:serine-type endopeptidase activity; P:proteolysis	F:serine-type endopeptidase activity; P:proteolysis	no GO terms
COBRA-like protein 1	548	P:cellulose microfibril organization; C:integral component of membrane; C:anchored component of plasma membrane; P:plant-type cell wall cellulose biosynthetic process	P:cellulose microfibril organization; P:cell growth; C:anchored component of membrane	no GO terms
putative disease resistance protein RGA3	1090	F:ADP binding	no GO terms	P: Defense response
malic enzyme	644	F:malate dehydrogenase (decarboxylating) (NAD+) activity; F:metal ion binding; F:NAD binding; P:oxidation-reduction process	F:malic enzyme activity; F:malate dehydrogenase (decarboxylating) (NAD+) activity; F:NAD binding	no GO terms
Isochorismatase-like protein	807	F:hydrolase activity	F:catalytic activity	F: nicotinamidase activity; P: Ion transport
ribosomal protein L23/L15e core domain-containing protein	663	F:structural constituent of ribosome; C:ribosome; P:translation	F:structural constituent of ribosome; C:intracellular; C:ribosome; P:translation	no GO terms
C-type lectin protein	1039	F:catalytic activity; P:amino-acid betaine biosynthetic process; P:cellular modified histidine biosynthetic process	no GO terms	F: Carbohydrate binding; P: defense response; P: defense response to bacterium; P: Positive regulation of cell death
protein FAR1-RELATED SEQUENCE 5-like	2441	P:regulation of transcription, DNA-templated; F:zinc ion binding	P:regulation of transcription, DNA-templated; F:zinc ion binding	no GO terms
paired amphipathic helix protein	540	P:regulation of nucleic acid-templated transcription	F:transcription corepressor activity; P:regulation of transcription, DNA-templated	no GO terms
calcium-binding protein	886	F:calcium ion binding	F:calcium ion binding	no GO terms
CRAL-TRIO domain-containing protein	960	C:integral component of membrane	no IPS match	F: phosphatidylcholine binding; P: Phospholipid transport
L30e-like protein	776	C:ribosome; P:ribosome biogenesis	no GO terms	F: RNA binding; F: Structural constituent of ribosome; P: Translation
alpha-tubulin	937	F:GTPase activity; F:structural constituent of cytoskeleton; F:GTP binding; C:cytoplasm; C:microtubule; P:microtubule-based process	F:structural constituent of cytoskeleton; F:GTP binding; C:microtubule; P:microtubule-based process	no GO terms
protein SRG1-like	942	F:iron ion binding; F:oxidoreductase activity; P:oxidation-reduction process	F:oxidoreductase activity; P:oxidation-reduction process	P: Defense response; P: Response to biotic stimulus
putative beta-amyrin 11-oxidase	607	F:iron ion binding; C:integral component of membrane; F:oxidoreductase activity, acting on paired donors, with incorporation or reduction of molecular oxygen; F:heme binding; P:oxidation-reduction process	F:iron ion binding; F:oxidoreductase activity, acting on paired donors, with incorporation or reduction of molecular oxygen; F:heme binding; P:oxidation-reduction process	no GO terms
40S ribosomal protein S7	425	F:structural constituent of ribosome; P:rRNA processing; P:translation; C:cytosolic small ribosomal subunit; C:90S preribosome; C:small-subunit processome; P:ribosomal small subunit biogenesis	F:structural constituent of ribosome; C:intracellular; C:ribosome; P:translation	no GO terms
berberine bridge enzyme-like 21	981	F:oxidoreductase activity; P:oxidation-reduction process; F:FAD binding	F:oxidoreductase activity; F:flavin adenine dinucleotide binding; P:oxidation-reduction process; F:FAD binding	no GO terms
C2 domain-containing protein	591	no GO terms	no GO terms	P: Defense response; P: Response to biotic stimulus
probable endo-1,3(4)-beta-glucanase ARB_01444	379	P:metabolic process; F:glucan endo-1,3-beta-D-glucosidase activity; F:glucan endo-1,3-beta-glucanase activity, C-3 substituted reducing group	no GO terms	no GO terms
60S ribosomal protein L5	968	P:ribosomal large subunit assembly; F:5S rRNA binding; C:cytosolic large ribosomal subunit	F:structural constituent of ribosome; C:intracellular; C:ribosome; P:translation; F:5S rRNA binding	no GO terms
probable inactive receptor kinase At2g26730	2454	P:activation of MAPKK activity; F:MAP kinase kinase kinase activity; F:transmembrane receptor protein tyrosine kinase activity; F:ATP binding; C:integral component of membrane; P:peptidyl-tyrosine phosphorylation	F:protein kinase activity; F:ATP binding; P:protein phosphorylation	no GO terms
nucleotide-diphospho-sugar transferase	630	P:metabolic process; F:uridylyltransferase activity	no GO terms	no GO terms
GTP-binding nuclear protein GSP1/Ran	1079	F:GTPase activity; F:GTP binding; C:nucleus; P:nucleocytoplasmic transport; P:protein transport	F:GTPase activity; F:GTP binding; P:nucleocytoplasmic transport	no GO terms
phosphoribosyltransferase	1012	P:nucleoside metabolic process; F:transferase activity, transferring glycosyl groups	no GO terms	no GO terms
transcriptional regulator STERILE APETALA	1435	C:nucleus; P:megasporogenesis; P:flower development; P:protein catabolic process; P:positive regulation of organ growth	F:protein binding	no GO terms
L-tryptophan--pyruvate aminotransferase 1	1419	F:transaminase activity; F:carbon-sulfur lyase activity	F:catalytic activity; F:carbon-sulfur lyase activity	P: Response to auxin
60S ribosomal protein L44	412	F:structural constituent of ribosome; C:mitochondrion; C:ribosome; P:translation	F:structural constituent of ribosome; C:intracellular; C:ribosome; P:translation	no GO terms
glyoxylate/hydroxypyruvate reductase HPR3-like	764	F:oxidoreductase activity, acting on the CH-OH group of donors, NAD or NADP as acceptor; F:NAD binding; P:oxidation-reduction process	no IPS match	no GO terms
60S ribosomal protein L17	534	P:cytoplasmic translation; F:structural constituent of ribosome; C:cytosolic large ribosomal subunit	F:structural constituent of ribosome; C:ribosome; P:translation; C:large ribosomal subunit	no GO terms
eukaryotic translation initiation factor 5A-2	833	F:translation initiation factor activity; F:translation elongation factor activity; P:translational initiation; P:translational frameshifting; F:ribosome binding; P:positive regulation of translational elongation; P:positive regulation of translational termination	F:RNA binding; F:translation elongation factor activity; P:translational frameshifting; F:ribosome binding; P:positive regulation of translational elongation; P:positive regulation of translational termination	no GO terms
probable galacturonosyltransferase 9	248	C:Golgi membrane; C:endosome; C:trans-Golgi network; C:integral component of membrane; P:pectin biosynthetic process; F:polygalacturonate 4-alpha-galacturonosyltransferase activity; P:cell wall organization	F:polygalacturonate 4-alpha-galacturonosyltransferase activity	no GO terms
ABC transporter G family member 6-like	2111	F:ATP binding; C:plasma membrane; C:integral component of membrane; F:ATPase activity, coupled to transmembrane movement of substances; P:transmembrane transport	F:ATP binding; C:membrane; F:ATPase activity	P: Transmembrane transport
1-Cys peroxiredoxin	981	F:peroxidase activity; C:nucleus; C:cytosol; P:cellular response to oxidative stress; P:hydrogen peroxide catabolic process; P:cell redox homeostasis; F:peroxiredoxin activity; P:oxidation-reduction process; P:cellular oxidant detoxification	F:antioxidant activity; F:oxidoreductase activity; P:cell redox homeostasis; F:peroxiredoxin activity; P:oxidation-reduction process	no GO terms
protein YLS3	403	P:lipid transport; F:lipid binding	no GO terms	no GO terms
probable transcriptional regulator RABBIT EARS	409	F:nucleic acid binding	F:nucleic acid binding	F: Metal ion binding; P: Cell differentiation; P: Regulation of transcription, DNA-templated; P: Response to stress
NB-ARC domain disease resistance protein	367	F:hydrolase activity; F:ADP binding	no IPS match	P: Defense response
F-box/kelch-repeat protein	469	F:catalytic activity	no IPS match	P: negative regulation of cytokinin-activated signaling pathway; P: regulation of phenylpropanoid metabolic process
putative P-loop containing nucleoside triphosphate hydrolase, leucine-rich repeat domain, L	422	F:hydrolase activity; F:ADP binding	F:protein binding	no GO terms
ATP-dependent DNA helicase PIF1-like	349	P:telomere maintenance; F:DNA helicase activity; F:ATP binding; P:DNA repair; P:DNA recombination; P:DNA duplex unwinding	F:helicase activity; F:ATP binding	no GO terms
soyasapogenol B glucuronide galactosyltransferase-like protein	598	P:metabolic process; F:transferase activity, transferring hexosyl groups	no GO terms	no GO terms
vinorine synthase	654	F:vinorine synthase activity	F:transferase activity, transferring acyl groups other than amino-acyl groups	no GO terms
cellulose-growth-specific protein	825	C:extracellular region; P:carbohydrate metabolic process; F:hydrolase activity; F:cellulose binding	no GO terms	no GO terms
nitrite reductase (NAD(P)H) small subunit	656	F:nitrite reductase [NAD(P)H] activity; F:heme binding; P:nitrate assimilation; F:flavin adenine dinucleotide binding; F:NADP binding; F:2 iron, 2 sulfur cluster binding; P:oxidation-reduction process	F:nitrite reductase [NAD(P)H] activity; F:oxidoreductase activity; F:2 iron, 2 sulfur cluster binding; P:oxidation-reduction process	P: Nitrate assimilation; P: Nitric oxide biosynthetic process
putative Gnk2-like domain-containing protein	1830	F:kinase activity; P:phosphorylation	no GO terms	no GO terms
high-affinity nicotinic acid transporter	1020	C:integral component of membrane; F:transmembrane transporter activity; P:transmembrane transport	C:integral component of membrane; P:transmembrane transport	no GO terms
soyasaponin III rhamnosyltransferase	390	F:soyasaponin III rhamnosyltransferase activity	no GO terms	F: Transferase activity
RPM1-interacting protein 4-like	2247	C:plasma membrane; P:defense response signaling pathway, resistance gene-independent	no GO terms	P: Defense response; P: plant-type hypersensitive response; F: ADP binding; F: ATP binding; F: nucleotide binding;
ribosomal protein S2-like isoform 3	365	F:RNA binding; F:structural constituent of ribosome; P:translation; C:small ribosomal subunit	F:structural constituent of ribosome; C:ribosome; P:translation	no GO terms
extensin-2	733	no GO terms	no IPS match	F: structural constituent of cell wall; P: Cell wall organisation
chalcone synthase-like	1076	P:biosynthetic process; F:naringenin-chalcone synthase activity	F:catalytic activity; P:biosynthetic process; F:transferase activity, transferring acyl groups other than amino-acyl groups	P: Secondary metabolism
cytochrome P450	1177	F:monooxygenase activity; F:iron ion binding; F:methyltransferase activity; C:integral component of membrane; F:oxidoreductase activity, acting on paired donors, with incorporation or reduction of molecular oxygen; F:heme binding; P:methylation; P:oxidation-reduction processF:nucleic acid binding; F:RNA-DNA hybrid ribonuclease activity; F:transferase activity; P:RNA phosphodiester bond hydrolysis…	F:nucleic acid binding; F:RNA-DNA hybrid ribonuclease activity; F:monooxygenase activity; F:iron ion binding; F:oxidoreductase activity, acting on paired donors, with incorporation or reduction of molecular oxygen; F:heme binding; P:oxidation-reduction process	no GO terms
disease resistance protein (TIR-NBS-LRR class)	327	F:DNA binding; P:sucrose metabolic process; P:signal transduction; F:sucrose synthase activity; F:hydrolase activity; F:ADP binding	F:ADP binding	P: Defense response; P: signal transduction
stress responsive A/B barrel domain protein	605	F:molecular_function; C:cellular_component; P:biological_process	no GO terms	P: Response to stress
ribosomal protein S28e	466	F:structural constituent of ribosome; C:ribosome; P:translation	F:structural constituent of ribosome; C:intracellular; C:ribosome; P:translation	no GO terms
WD40 repeat-like protein	617	no GO terms	F:protein binding	P: cellular response to phosphate starvation
bar-domain-containing protein	436	C:cytoplasm; P:carbohydrate metabolic process; F:chitin binding; C:integral component of membrane; F:hydrolase activity	no IPS match	no GO terms
subtilisin-like protease SBT1.2	3137	F:serine-type endopeptidase activity; P:proteolysis	F:serine-type endopeptidase activity; P:proteolysis	no GO terms
ras protein	950	F:GTP binding; C:nucleus; C:cytosol; P:small GTPase mediated signal transduction	F:GTPase activity; F:GTP binding	no GO terms
superoxide dismutase	690	F:superoxide dismutase activity; C:cell; P:cellular zinc ion homeostasis; F:transaminase activity; P:removal of superoxide radicals; P:cell redox homeostasis; F:metal ion binding; P:oxidation-reduction process	no IPS match	no GO terms
putative ripening-related protein 1	700	F:DNA binding; F:DNA-binding transcription factor activity; C:nucleus; P:regulation of transcription, DNA-templated	no GO terms	no GO terms
putative reverse transcriptase domain-containing protein	620	F:nucleotide binding; C:retrotransposon nucleocapsid; F:nucleic acid binding; F:RNA-directed DNA polymerase activity; F:serine-type endopeptidase activity; F:RNA-DNA hybrid ribonuclease activity; F:protein kinase activity; F:protein serine/threonine kinase activity; F:ATP binding; P:RNA-dependent DNA biosynthetic process; P:protein phosphorylation; P:proteolysis; F:peptidase activity; C:membrane;…	no IPS match	no GO terms
cytochrome P450 90A1-like	422	F:iron ion binding; C:integral component of membrane; F:heme binding; F:taxane 13-alpha-hydroxylase activity; P:oxidation-reduction process	F:iron ion binding; F:oxidoreductase activity, acting on paired donors, with incorporation or reduction of molecular oxygen; F:heme binding; P:oxidation-reduction process	no GO terms
actin cross-linking protein	798	no GO terms	no IPS match	P: Response to auxin; F: actin filament binding
40S ribosomal protein S13	393	F:structural constituent of ribosome; C:mitochondrion; C:ribosome; P:translation; F:zinc ion binding	F:structural constituent of ribosome; C:intracellular; C:ribosome; P:translation	no GO terms
bzip transcription factor haca	1417	F:DNA-binding transcription factor activity; P:regulation of transcription, DNA-templated	F:DNA-binding transcription factor activity; P:regulation of transcription, DNA-templated	no GO terms
cytochrome P450 family protein	452	F:monooxygenase activity; F:iron ion binding; P:multicellular organism development; P:brassinosteroid homeostasis; F:(+)-abscisic acid 8'-hydroxylase activity; C:membrane; C:integral component of membrane; P:sterol metabolic process; P:brassinosteroid biosynthetic process; F:oxidoreductase activity; F:oxidoreductase activity, acting on paired donors, with incorporation or reduction of molecular o…	no IPS match	no GO terms
peroxidase 15	517	F:peroxidase activity; C:extracellular region; P:response to oxidative stress; F:oxidoreductase activity; F:heme binding; P:hydrogen peroxide catabolic process; F:metal ion binding; P:oxidation-reduction process; P:cellular oxidant detoxification	F:peroxidase activity; P:response to oxidative stress; F:heme binding; P:oxidation-reduction process
chaperone dnaJ-domain containing protein	438	F:DNA-binding transcription factor activity; P:transcription, DNA-templated; P:regulation of transcription, DNA-templated; F:sequence-specific DNA binding	no IPS match	no GO terms
putative glutathione peroxidase 4	1169	F:glutathione peroxidase activity; P:response to oxidative stress; P:oxidation-reduction process; P:cellular oxidant detoxification	F:glutathione peroxidase activity; P:response to oxidative stress; P:oxidation-reduction process	no GO terms
40S ribosomal protein S25	462	C:protein-containing complex; C:cytoplasmic part	no GO terms	F:structural constituent of ribosome; C:mitochondrion; C:ribosome; P:translation; F:zinc ion binding
ribosomal L27e protein family-domain-containing protein	564	F:structural constituent of ribosome; C:ribosome; P:translation	F:structural constituent of ribosome; C:intracellular; C:ribosome; P:translation	no GO terms
60S ribosomal protein	599	F:structural constituent of ribosome; C:ribosome; P:translation	F:structural constituent of ribosome; C:intracellular; C:ribosome; P:translation	no GO terms
mitogen-activated protein kinase kinase kinase 18-like	1315	F:protein serine/threonine kinase activity; F:ATP binding; C:cytoplasm; P:protein phosphorylation; C:membrane	F:protein kinase activity; F:ATP binding; P:protein phosphorylation	no GO terms
putative transcription factor bZIP family	469	C:membrane	no IPS match	F: DNA-binding transcription factor activity
adenine phosphoribosyltransferase 4-like	1029	F:adenine phosphoribosyltransferase activity; C:cytosol; P:adenine salvage; P:nucleoside metabolic process; C:integral component of membrane	F:adenine phosphoribosyltransferase activity; C:cytoplasm; P:adenine salvage; P:nucleoside metabolic process	no GO terms
specific tissue protein	892	no GO terms	no GO terms	P: defense response; P: Response to biotic stimulus
chromatin-remodeling ATPase INO80	498	F:DNA binding; F:ATP binding; P:DNA repair; P:chromatin remodeling; P:transcription, DNA-templated; F:ATPase activity; C:Ino80 complex	no IPS match	no GO terms
P-loop nucleoside triphosphate hydrolase superfamily protein, putative	501	F:ATP binding; P:regulation of translational elongation; F:ATPase activity; C:cytosolic ribosome	no IPS match	P: Translation
cellulose synthase-like protein D3	239	C:integral component of membrane; F:cellulose synthase (UDP-forming) activity; P:cellulose biosynthetic process; F:1,4-beta-D-xylan synthase activity; P:cell wall organization	C:membrane; F:cellulose synthase (UDP-forming) activity; P:cellulose biosynthetic process	no GO terms
DEAD-box ATP-dependent RNA helicase 53, mitochondrial	362	F:nucleic acid binding; F:helicase activity; F:ATP binding	no IPS match	no GO terms
protein CREG1	382	F:cofactor binding	no IPS match	P: Regulation of growth
Protein FAR1-RELATED SEQUENCE 5	1882	F:DNA-binding transcription factor activity, RNA polymerase II-specific; F:nucleic acid binding; F:methylmalonate-semialdehyde dehydrogenase (acylating) activity; C:cell; P:regulation of transcription, DNA-templated; P:proteolysis; F:peptidase activity; C:membrane; C:integral component of membrane; F:oxidoreductase activity; P:positive regulation of transcription from RNA polymerase II promoter i…	no IPS match	F: DNA binding; P: Regulation of transcription, DNA-templated
4-coumarate--CoA ligase-like 5	2892	C:integral component of membrane; F:ligase activity	F:catalytic activity	P: Response to biotic stimulus
UDP-glycosyltransferase 74G1-like	2328	C:intracellular membrane-bounded organelle; F:quercetin 3-O-glucosyltransferase activity; F:quercetin 7-O-glucosyltransferase activity	no GO terms	F: Transferase activity
P-loop containing nucleoside triphosphate hydrolase protein	773	F:ATP binding; P:regulation of translational elongation; F:ATPase activity; C:cytosolic ribosome	F:ATP binding; F:ATPase activity	no GO terms
Actobindin, putative	394	F:actin binding	no IPS match	no GO terms
protein RRP6-like 2	337	F:nucleotide binding; C:nuclear exosome (RNase complex); F:nucleic acid binding; P:RNA processing; F:3'-5' exonuclease activity; F:transferase activity; P:nucleic acid phosphodiester bond hydrolysis	F:nucleic acid binding; P:nucleobase-containing compound metabolic process; F:3'-5' exonuclease activity	no GO terms
cystatin domain protein	426	F:cysteine-type endopeptidase inhibitor activity; P:negative regulation of endopeptidase activity	no IPS match	no GO terms
beta-tubulin	682	F:GTPase activity; F:structural constituent of cytoskeleton; F:GTP binding; C:cytoplasm; C:microtubule; P:cytoskeleton organization; P:microtubule-based process	F:GTPase activity; F:structural constituent of cytoskeleton; F:GTP binding; C:microtubule; P:microtubule-based process	no GO terms
glycerol kinase	718	F:glycerol kinase activity; P:carbohydrate metabolic process; P:glycerol-3-phosphate metabolic process; P:phosphorylation	P:carbohydrate metabolic process; F:phosphotransferase activity, alcohol group as acceptor	no GO terms
V-type proton ATPase subunit E2	1059	C:vacuole; P:ATP hydrolysis coupled proton transport; C:proton-transporting two-sector ATPase complex, catalytic domain; F:proton-transporting ATPase activity, rotational mechanism	P:ATP hydrolysis coupled proton transport; C:proton-transporting two-sector ATPase complex, catalytic domain; F:proton-transporting ATPase activity, rotational mechanism	no GO terms
ankyrin repeat and protein kinase domain-containing protein 1-like	1153	F:protein serine/threonine kinase activity; P:protein phosphorylation	F:protein binding	no GO terms
CHCH domain-containing protein	552	C:mitochondrial intermembrane space; P:aerobic respiration	no GO terms	P: Protein import into mitochondrial intermembrane space; F: Protein disulfide oxidoreductase activity
GMC oxidoreductase-domain-containing protein	1143	F:long-chain-alcohol oxidase activity; F:flavin adenine dinucleotide binding; P:oxidation-reduction process	F:oxidoreductase activity, acting on CH-OH group of donors; P:oxidation-reduction process	no GO terms
GDSL esterase/lipase At1g54790-like	331	F:hydrolase activity, acting on ester bonds; F:9,9'-dicis-carotene:quinone oxidoreductase activity; F:7,9,9'-tricis-neurosporene:quinone oxidoreductase activity; P:9,9'-di-cis-zeta-carotene desaturation to 7,9,7',9'-tetra-cis-lycopene; P:oxidation-reduction process	no GO terms	no GO terms
di-trans, poly-cis-decaprenylcistransferase	537	C:integral component of membrane; F:transferase activity, transferring alkyl or aryl (other than methyl) groups	P:angiogenesis; F:transferase activity, transferring alkyl or aryl (other than methyl) groups; P:dolichol biosynthetic process; C:dehydrodolichyl diphosphate synthase complex	no GO terms
TMV resistance protein N isoform X1	764	F:translation elongation factor activity; C:intracellular; P:translational elongation; P:defense response; P:signal transduction; C:integral component of membrane; F:ADP binding	F:protein binding; P:signal transduction; F:ADP binding	P:signal transduction; F: DNA binding; F:ADP binding
albumin-1	627	P:pathogenesis; C:membrane; C:integral component of membrane; F:nutrient reservoir activity	no GO terms	no GO terms
protein NRT1/ PTR FAMILY 4.5	2176	F:peptide:proton symporter activity; C:integral component of membrane; P:oligopeptide transmembrane transport; F:oligopeptide transmembrane transporter activity; P:proton transmembrane transport	C:membrane; F:transmembrane transporter activity; P:transmembrane transport	F: Oligopeptide transmembrane transporter; P: Nitrate assimilation
ATP synthase subunit beta	934	F:ATP binding; P:ATP synthesis coupled proton transport; C:proton-transporting ATP synthase complex, catalytic core F(1); F:proton-transporting ATP synthase activity, rotational mechanism; P:ATP hydrolysis coupled cation transmembrane transport	F:ATP binding	no GO terms
disease resistance protein (TIR-NBS-LRR class), putative	501	P:defense response; P:signal transduction; C:integral component of membrane; F:ADP binding	F:ADP binding	P: Defense response; P: signal transduction
FAD/NAD(P)-binding domain-containing protein	444	F:oxidoreductase activity; P:peptide biosynthetic process; P:oxidation-reduction process; P:biological regulation; P:cellular response to cadmium ion	no GO terms	F: Flavin adenine dinucleotide binding
gag-pol fusion protein	610	F:nucleic acid binding; F:zinc ion binding	no IPS match	P: DNA intergration; P: DNA recombination; F: Nucleotide binding
CFEM domain-containing protein	624	C:integral component of membrane	no IPS match	no GO terms
O-fucosyltransferase 20-like	320	C:integral component of membrane; F:transferase activity, transferring glycosyl groups	no GO terms	no GO terms
probable LRR receptor-like serine/threonine-protein kinase At5g10290	1126	F:transmembrane receptor protein serine/threonine kinase activity; F:ATP binding; C:plasma membrane; P:protein phosphorylation; P:transmembrane receptor protein serine/threonine kinase signaling pathway; C:integral component of membrane	no GO terms	no GO terms
14-3-3 1 protein	743	F:protein domain specific binding	F:protein domain specific binding	P: Signalling protein binding
ammonium transporter 3 member 1	918	F:ammonium transmembrane transporter activity; C:integral component of membrane; P:ammonium transmembrane transport	F:ammonium transmembrane transporter activity; P:ammonium transport; C:membrane	no GO terms
expansin-like protein	670	F:hydrolase activity, hydrolyzing O-glycosyl compounds; P:carbohydrate metabolic process	F:hydrolase activity, hydrolyzing O-glycosyl compounds; P:carbohydrate metabolic process; F:carbohydrate binding; F:polysaccharide binding	P: Sexual reproduction
zinc finger MYM-type protein 1-like	512	F:protein dimerization activity	no IPS match	F: Zinc binding; P: Regulation of transcription by RNA polymerase II
mannose-1-phosphate guanylyltransferase 1-like	602	P:biosynthetic process; F:nucleotidyltransferase activity	P:biosynthetic process; F:nucleotidyltransferase activity	P: Response to stress
protein NSP-INTERACTING KINASE 1	514	F:protein serine/threonine kinase activity; F:ATP binding; P:protein phosphorylation; C:integral component of membrane	no IPS match	P: Defense response; P:
carbohydrate-binding module family 12 protein	615	C:integral component of membrane	no GO terms	P: Carbohydrate metabolism; F: Cellulose binding; F: Flavin adenine dinucleotide binding
serine protease	997	P:proteolysis; F:peptidase activity	no GO terms	no GO terms
peroxidase family protein	371	F:peroxidase activity; C:extracellular region; P:response to oxidative stress; C:integral component of membrane; F:heme binding; P:hydrogen peroxide catabolic process; F:metal ion binding; P:oxidation-reduction process; P:cellular oxidant detoxification	F:peroxidase activity; P:response to oxidative stress; F:heme binding; P:oxidation-reduction process	no GO terms
kinase RLK-Pelle-WAK-LRK10L-1 family	673	F:protein kinase activity; F:ATP binding; P:protein phosphorylation; C:membrane; C:integral component of membrane; F:kinase activity; P:phosphorylation; F:transferase activity; F:polysaccharide binding	no IPS match	F: Signalling receptor binding; P: Signal transduction
Metallo-dependent phosphatase	482	C:cytosol; C:integral component of membrane; C:retromer complex; P:retrograde transport, endosome to Golgi	C:retromer complex; P:retrograde transport, endosome to Golgi	F: Metal ion binding; F: Phosphoprotein phosphatase activity
Ca2+:H+ antiporter	702	C:vacuolar membrane; F:calcium:proton antiporter activity; C:integral component of membrane; P:calcium ion transmembrane transport	C:integral component of membrane; P:transmembrane transport	no GO terms
40S ribosomal protein S19-A	638	F:structural constituent of ribosome; C:ribosome; P:translation	F:structural constituent of ribosome; C:ribosome; P:translation	no GO terms
crinkler family protein	598	no GO terms	no IPS match	P: Arbuscular mycorrhizal symbiosis
ABC transporter	646	F:ATP binding; P:drug transmembrane transport; F:xenobiotic transmembrane transporting ATPase activity; C:integral component of membrane; P:xenobiotic transport	F:ATP binding; C:integral component of membrane; F:ATPase activity	no GO terms
Histone H4	334	C:nucleosome; F:DNA binding; C:nucleus; P:nucleosome assembly; P:DNA-templated transcription, initiation; F:protein heterodimerization activity	F:DNA binding; F:protein heterodimerization activity	no GO terms
26S protease regulatory subunit 6A	717	F:ATP binding; C:cytosol; P:ubiquitin-dependent protein catabolic process; F:peptidase activity; C:proteasome regulatory particle, base subcomplex; P:positive regulation of RNA polymerase II transcriptional preinitiation complex assembly; P:proteasome regulatory particle assembly	F:ATP binding; F:proteasome-activating ATPase activity	no GO terms
alpha/beta fold hydrolase	705	F:methyl indole-3-acetate esterase activity	no IPS match	F: Hydrolase activity
thiamine diphosphate-binding protein	510	F:pyruvate dehydrogenase (acetyl-transferring) activity; C:mitochondrial pyruvate dehydrogenase complex; P:acetyl-CoA biosynthetic process from pyruvate; P:glycolytic process; C:mitochondrial nucleoid; P:oxidation-reduction process	F:catalytic activity; F:pyruvate dehydrogenase (acetyl-transferring) activity; P:acetyl-CoA biosynthetic process from pyruvate	no GO terms
transposon Tf2-1 polyprotein	2987	P:metabolic process	no IPS match	P: DNA intergration; P: DNA recombination; F: Nucleotide binding
fructose-bisphosphate aldolase, class II	699	F:fructose-bisphosphate aldolase activity; C:nucleus; C:mitochondrion; C:cytosol; P:gluconeogenesis; P:glycolytic process; F:zinc ion binding	F:catalytic activity; F:fructose-bisphosphate aldolase activity; P:carbohydrate metabolic process; P:glycolytic process; F:zinc ion binding; F:aldehyde-lyase activity	no GO terms
CRS2-associated factor 2, mitochondrial isoform X1	450	F:RNA binding	no IPS match	P: mRNA processing; P: RNA splicing
F-box plant-like protein	808	C:integral component of membrane	no IPS match	F:protein binding
putative leucine-rich repeat-containing protein DDB_G0290503	677	C:cytosol; P:chloroplast avoidance movement; P:chloroplast accumulation movement	no GO terms	F: Kinase activity
tRNA-dihydrouridine synthase	418	P:tRNA dihydrouridine synthesis; C:integral component of membrane; F:tRNA dihydrouridine synthase activity; F:flavin adenine dinucleotide binding; P:oxidation-reduction process	P:tRNA dihydrouridine synthesis; F:catalytic activity; P:tRNA processing; F:tRNA dihydrouridine synthase activity; F:flavin adenine dinucleotide binding; P:oxidation-reduction process	no GO terms
60S ribosomal protein L6	454	F:structural constituent of ribosome; C:ribosome; P:translation	F:structural constituent of ribosome; C:intracellular; C:ribosome; P:translation	no GO terms
actin, alpha skeletal muscle	296	P:mitotic cytokinesis; P:cell morphogenesis; C:phagocytic cup; F:structural constituent of cytoskeleton; F:ATP binding; C:actin filament; P:endocytosis; P:phagocytosis; P:chemotaxis; P:cytoskeleton organization; F:myosin binding; C:lamellipodium; C:cortical actin cytoskeleton; C:pseudopodium; C:early phagosome; C:phagolysosome; C:brahma complex; P:phototaxis; C:cell-cell contact zone; P:response …	no GO terms	no GO terms
enolase	1024	C:phosphopyruvate hydratase complex; F:magnesium ion binding; F:phosphopyruvate hydratase activity; P:glycolytic process	C:phosphopyruvate hydratase complex; F:magnesium ion binding; F:phosphopyruvate hydratase activity; P:glycolytic process	P: Response to cytokinin
Eukaryotic translation initiation factor 3 subunit A	392	C:cytoplasm; P:translation	no IPS match	no GO terms
ARM repeat-containing protein	411	P:proteasome assembly	P:proteasome assembly	F: ATP binding; F: Protein kinase activity
ATP-dependent DNA ligase	385	F:DNA binding; F:DNA ligase (ATP) activity; F:ATP binding; P:DNA replication; P:DNA recombination; P:DNA ligation involved in DNA repair; P:DNA biosynthetic process	F:DNA ligase (ATP) activity; F:ATP binding; P:DNA repair; P:DNA recombination	no GO terms
twinfilin-1	494	F:actin binding; P:cellular component organization; P:actin filament-based process; C:cell part	F:actin binding; C:intracellular; P:negative regulation of actin filament polymerization	no GO terms
G-type lectin S-receptor-like serine/threonine-protein kinase	365	F:nucleotide binding; F:protein kinase activity; C:membrane; P:phosphorylation	F:protein kinase activity; F:ATP binding; P:protein phosphorylation	F: Carbohydrate binding; P: defense response; P: defense response to bacterium; P: Positive regulation of cell death
protein DOWNY MILDEW RESISTANCE 6-like	719	F:metal ion binding; F:dioxygenase activity; P:oxidation-reduction process	no GO terms	F: Carbohydrate binding; P: Recognition of pollen
Plant regulator RWP-RK	2259	no GO terms	no GO terms	F: DNA binding; P: Regulation of transcription, DNA-templated; P: nitrogen-controlled development; P: Regulation of nitrogen response
Rpp4C3	538	no GO terms	no IPS match	F: ADP binding; P: Stress response
YIF1-domain-containing protein	455	C:integral component of membrane	no GO terms	P: Protein transport
C3HC4-type RING zinc finger protein	296	C:integral component of membrane	no GO terms	F: Metal ion binding;
LysM domain receptor-like kinase 3	269	C:integral component of membrane; F:ATP binding; F:kinase activity; F:protein serine/threonine kinase activity; P:nodulation; P:protein autophosphorylation; P:response to symbiotic bacterium	no IPS match	no GO terms
putative receptor-like protein kinase	2671	F:transmembrane receptor protein tyrosine kinase activity; F:ATP binding; C:integral component of membrane; P:peptidyl-tyrosine phosphorylation; F:2-alkenal reductase [NAD(P)] activity; P:oxidation-reduction process	no GO terms	no GO terms
polyvinylalcohol dehydrogenase-like protein	614	C:integral component of membrane	F:protein binding	F: polyvinyl alcohol dehydrogenase (cytochrome) activity
arginase 1, mitochondrial	1333	F:arginase activity; F:metal ion binding	F:metal ion binding	no GO terms
carotenoid cleavage dioxygenase 8 homolog B, chloroplastic	307	F:oxidoreductase activity, acting on single donors with incorporation of molecular oxygen, incorporation of two atoms of oxygen; P:oxidation-reduction process	F:oxidoreductase activity, acting on single donors with incorporation of molecular oxygen, incorporation of two atoms of oxygen; P:oxidation-reduction process	no GO terms
proline-rich protein 1-like	1132	C:membrane	no GO terms	F: structural constituent of cell wall; P: Cell wall organisation
Retrovirus-related Pol polyprotein from transposon TNT 1-94	417	C:retrotransposon nucleocapsid; F:nucleic acid binding; F:RNA-directed DNA polymerase activity; P:RNA-dependent DNA biosynthetic process; P:DNA integration	no GO terms	P: DNA intergration; F: Nucleotide binding
60S ribosomal protein L10a	558	P:maturation of LSU-rRNA; F:RNA binding; F:structural constituent of ribosome; P:translation; C:cytosolic large ribosomal subunit	no IPS match	no GO terms
MtN6	286	F:glutamate-ammonia ligase activity; P:glutamine biosynthetic process; F:hydrolase activity	no IPS match	F: Hydrolase activity; P: nodulation signalling
nodulin-26	694	F:channel activity; C:integral component of membrane; P:transmembrane transport; P: Nodulation signalling	F:channel activity; C:membrane; P:transmembrane transport	P: Nodulation; F: Channel activity
Protein SRG1	1046	F:methyltransferase activity; P:methylation; F:metal ion binding; F:(S)-norcoclaurine synthase activity; P:oxidation-reduction process; F:thebane O-demethylase activity; F:codeine O-demethylase activity	no GO terms	P: Defense response; P: Response to biotic stimulus
L-type lectin-domain containing receptor kinase IX.1-like	2329	F:protein kinase activity; F:ATP binding; P:protein phosphorylation; C:integral component of membrane; F:carbohydrate binding	F:protein kinase activity; F:ATP binding; P:protein phosphorylation; F:carbohydrate binding	F: Carbohydrate binding; P: defense response; P: defense response to bacterium; P: Positive regulation of cell death
chitin elicitor receptor kinase 1-like	1108	F:protein serine/threonine kinase activity; F:ATP binding; P:protein phosphorylation; C:integral component of membrane	F:protein kinase activity; F:ATP binding; P:protein phosphorylation	P: Defense response; P: Response to biotic stimulus; F: Chitin binding
probable inorganic phosphate transporter 1-3	770	F:inorganic phosphate transmembrane transporter activity; C:integral component of plasma membrane; P:phosphate ion transport; P:transmembrane transport	no GO terms	no GO terms
gibberellin-regulated protein 11	566	C:integral component of membrane	no GO terms	P: gibberellic acid mediated signaling pathway
cytochrome P450 71D11	930	F:monooxygenase activity; F:iron ion binding; C:integral component of membrane; F:oxidoreductase activity, acting on paired donors, with incorporation or reduction of molecular oxygen; F:heme binding; P:oxidation-reduction process	F:iron ion binding; F:oxidoreductase activity, acting on paired donors, with incorporation or reduction of molecular oxygen; F:heme binding; P:oxidation-reduction process	no GO terms
germin-like protein subfamily 1 member 7	310	C:extracellular region; C:cell wall; F:manganese ion binding; F:nutrient reservoir activity	no IPS match	no GO terms
SPFH/band 7/PHB domain membrane-associated family protein	743	C:caveola; C:apical plasma membrane; P:root development; P:induction by symbiont of nodulation, tumor or growth in host; P:Nodulation signalling	no GO terms	no GO terms
putative pectinesterase/pectinesterase inhibitor 24	1854	C:extracellular region; C:cell wall; C:integral component of membrane; F:pectinesterase activity; P:cell wall modification; P:negative regulation of catalytic activity; F:aspartyl esterase activity; P:pectin catabolic process; F:pectinesterase inhibitor activity	F:enzyme inhibitor activity; F:pectinesterase activity; P:cell wall modification	no GO terms
CASP-like protein 6	1358	C:plasma membrane; P:cell-cell junction assembly; C:integral component of membrane; P:cell wall modification; F:4 iron, 4 sulfur cluster binding	no GO terms	no GO terms
endonuclease 2-like	1416	F:nucleic acid binding; F:endonuclease activity; P:DNA catabolic process; P:nucleic acid phosphodiester bond hydrolysis	no IPS match	no GO terms
SPX domain-containing protein 1-like	1158	P:cellular response to phosphate starvation	no IPS match	P: Stress reponse
purple acid phosphatase 17-like	539	F:acid phosphatase activity; F:peroxidase activity; C:cell; F:ferrous iron binding; F:ferric iron binding; C:integral component of membrane; P:dephosphorylation; P:cellular phosphate ion homeostasis; P:response to hydrogen peroxide; P:oxidation-reduction process; P:cellular oxidant detoxification	F:hydrolase activity	no GO terms
DUF4228 domain protein	1019	no GO terms	no GO terms	no GO terms
capsanthin/capsorubin synthase, chromoplastic-like	1967	P:carotenoid biosynthetic process; F:oxidoreductase activity, acting on paired donors, with incorporation or reduction of molecular oxygen; F:neoxanthin synthase activity; P:oxidation-reduction process	P:carotenoid biosynthetic process; F:oxidoreductase activity, acting on paired donors, with incorporation or reduction of molecular oxygen	no GO terms
heavy metal-associated isoprenylated plant protein 20-like	340	C:cytoplasm; P:metal ion transport; F:transition metal ion binding; P:cellular transition metal ion homeostasis	P:metal ion transport; F:metal ion binding	P: response to cadmium ion
3-oxo-Delta(4,5)-steroid 5-beta-reductase-like	458	F:oxidoreductase activity; F:coenzyme binding; P:oxidation-reduction process	no GO terms	no GO terms
nodulation-signaling pathway 2 protein	1599	P:regulation of transcription, DNA-templated; P: Nodulation signalling	no GO terms	P: nodulation
inorganic pyrophosphatase 2	1333	P:dephosphorylation; F:phosphatase activity	F:phosphatase activity	P: response to cadmium ion; P: Defense response to bacterium; P Response to salt stress; P: phosphate-containing compound metabolic process; F: inorganic diphosphatase activity; F: Magnesium ion binding
cytochrome P450 704C1	1011	F:monooxygenase activity; F:iron ion binding; C:integral component of membrane; F:oxidoreductase activity, acting on paired donors, with incorporation or reduction of molecular oxygen; F:heme binding; P:oxidation-reduction process	F:monooxygenase activity; F:iron ion binding; F:oxidoreductase activity, acting on paired donors, with incorporation or reduction of molecular oxygen; F:heme binding; P:oxidation-reduction process	no GO terms
fasciclin-like arabinogalactan protein 13	1391	C:plasma membrane; P:plant-type secondary cell wall biogenesis	no GO terms	P: Root development; P: Cell differentiation
heavy metal-associated isoprenylated plant protein 16 isoform X2	1399	C:integral component of membrane; P:metal ion transport; F:metal ion binding	no GO terms	no GO terms
probable RNA-binding protein ARP1 isoform X2	1519	F:RNA binding	F:nucleic acid binding	P: Response to auxin
sugar transport protein 5	926	F:carbohydrate:proton symporter activity; F:glucose transmembrane transporter activity; C:integral component of plasma membrane; P:glucose import	C:membrane; C:integral component of membrane; F:transmembrane transporter activity; P:transmembrane transport	no GO terms
putative glycerol-3-phosphate transporter 1	1432	F:glycerol-3-phosphate-transporting ATPase activity; P:glycerol-3-phosphate transmembrane transport; C:integral component of membrane	C:integral component of membrane; P:transmembrane transport	no GO terms
glycolipid transfer protein 3-like	1266	C:cytosol; C:integral component of membrane; P:intermembrane lipid transfer; F:intermembrane lipid transfer activity; F:ceramide 1-phosphate binding; F:ceramide 1-phosphate transporter activity; P:ceramide 1-phosphate transport	C:cytoplasm; P:intermembrane lipid transfer; F:intermembrane lipid transfer activity	no GO terms
SPX domain-containing protein 2-like	782	P:cellular response to phosphate starvation	no GO terms	P: Stress reponse
putative NF-X1-type zinc finger protein NFXL1-like protein	1126	C:integral component of membrane; P:metal ion transport; F:metal ion binding	no GO terms	F: DNA-binding transcription factor activity; F: Zinc ion binding
Transcription factor HHO3	1620	F:DNA binding; C:nucleus	F:DNA binding	no GO terms
4,5-DOPA dioxygenase extradiol-like protein	581	P:cellular aromatic compound metabolic process; F:ferrous iron binding; F:zinc ion binding; F:stizolobate synthase activity; P:oxidation-reduction process	P:cellular aromatic compound metabolic process; F:ferrous iron binding; F:zinc ion binding; F:oxidoreductase activity; F:oxidoreductase activity, acting on single donors with incorporation of molecular oxygen; P:oxidation-reduction process	no GO terms
probable inactive purple acid phosphatase 1	1858	F:acid phosphatase activity; P:dephosphorylation; F:metal ion binding	F:acid phosphatase activity; F:hydrolase activity	no GO terms
bifunctional epoxide hydrolase 2-like	833	F:epoxide hydrolase activity; F:cis-stilbene-oxide hydrolase activity	F:catalytic activity	no GO terms
non-specific phospholipase C1	2162	F:acid phosphatase activity; P:phospholipid catabolic process; P:dephosphorylation	F:catalytic activity; F:hydrolase activity, acting on ester bonds	no GO terms
MATH domain and coiled-coil domain-containing protein At3g58370-like	1672	F:hydrolase activity	F:protein binding	no GO terms
cytochrome P450 76A1	2260	F:iron ion binding; C:integral component of membrane; F:oxidoreductase activity, acting on paired donors, with incorporation or reduction of molecular oxygen, NAD(P)H as one donor, and incorporation of one atom of oxygen; F:heme binding; P:oxidation-reduction process	F:iron ion binding; F:oxidoreductase activity, acting on paired donors, with incorporation or reduction of molecular oxygen; F:heme binding; P:oxidation-reduction process	no GO terms
Arabinogalactan peptide 20	972	C:integral component of membrane	no IPS match	P: Root development; P: Cell differentiation
putative chitinase	1220	F:chitinase activity; P:carbohydrate metabolic process	P:carbohydrate metabolic process	F: Chitin binding; P: Carbohydrate metabolism
ribonuclease 2	2718	F:RNA binding; C:vacuole; C:endoplasmic reticulum; C:ER body; P:negative regulation of autophagy; P:rRNA catabolic process; F:ribonuclease T2 activity; P:RNA phosphodiester bond hydrolysis, endonucleolytic	F:RNA binding; F:ribonuclease T2 activity	no GO terms
D-amino-acid transaminase, chloroplastic	2015	F:4-amino-4-deoxychorismate lyase activity; F:pyridoxal phosphate binding; P:folic acid biosynthetic process; F:D-alanine:2-oxoglutarate aminotransferase activity	F:catalytic activity	P: Biosynthetic process; P: Cellular amino acid metabolism
zeta-carotene desaturase, chloroplastic/chromoplastic	1744	C:chromoplast; C:chloroplast envelope; P:carotenoid biosynthetic process; F:carotene 7,8-desaturase activity; F:9,9'-dicis-carotene:quinone oxidoreductase activity; F:7,9,9'-tricis-neurosporene:quinone oxidoreductase activity; P:9,9'-di-cis-zeta-carotene desaturation to 7,9,7',9'-tetra-cis-lycopene; P:oxidation-reduction process	P:carotenoid biosynthetic process; F:oxidoreductase activity; F:carotene 7,8-desaturase activity; P:oxidation-reduction process	no GO terms
U-box domain-containing protein 33 isoform X1	1762	F:protein serine/threonine kinase activity; F:ubiquitin-protein transferase activity; F:ATP binding; P:protein phosphorylation; P:protein ubiquitination	F:protein kinase activity; F:ubiquitin-protein transferase activity; F:ATP binding; P:protein phosphorylation; P:protein ubiquitination	P: Arbuscular mycorrhizal symbiosis; P: Nodulation; P: Response to symbiotic bacterium
endo-1,3-1,4-beta-D-glucanase-like protein	1900	F:lysozyme activity; P:metabolic process; C:integral component of membrane	F:hydrolase activity	no GO terms
protein LUTEIN DEFICIENT 5, chloroplastic	533	F:iron ion binding; C:chloroplast envelope; F:carotene beta-ring hydroxylase activity; P:xanthophyll biosynthetic process; F:oxidoreductase activity, acting on paired donors, with incorporation or reduction of molecular oxygen; F:heme binding; P:oxidation-reduction process	no IPS match	no GO terms
probable aquaporin TIP-type	404	F:channel activity; C:integral component of membrane; P:transmembrane transport	F:channel activity; C:membrane; P:transmembrane transport	no GO terms
lysosomal pro-X carboxypeptidase-like protein	3034	F:carboxypeptidase activity; P:proteolysis; F:serine-type peptidase activity; F:dipeptidyl-peptidase activity	P:proteolysis; F:serine-type peptidase activity	no GO terms
serine carboxypeptidase-like 20	2267	F:serine-type carboxypeptidase activity; P:proteolysis; P:secondary metabolic process	F:serine-type carboxypeptidase activity; P:proteolysis	no GO terms
FT-interacting protein 1-like	2284	F:phosphatidylserine decarboxylase activity; F:calcium ion binding; F:calcium-dependent phospholipid binding; C:plasma membrane; C:integral component of membrane	no GO terms	P: Cellular protein localisation
probable inactive receptor kinase At1g48480	1793	F:protein kinase activity; F:ATP binding; P:protein phosphorylation; C:integral component of membrane	F:protein kinase activity; F:protein binding; F:ATP binding; P:protein phosphorylation	no GO terms
R3H domain-containing protein 4	1010	F:nucleic acid binding	F:nucleic acid binding	no GO terms
CBL-interacting serine/threonine-protein kinase 11	1105	F:protein serine/threonine kinase activity; F:ATP binding; P:protein phosphorylation; P:signal transduction; C:integral component of membrane	F:protein kinase activity; F:ATP binding; P:protein phosphorylation; P:signal transduction	P: Response to pH
Proteinase inhibitor I4, serpin; emp24/gp25L/p24	2355	P:transport; C:integral component of membrane	no GO terms	no GO terms
ABC transporter B family member 25	2582	F:ATP binding; F:peptide-transporting ATPase activity; C:integral component of membrane; P:amide transport; P:transmembrane transport	F:ATP binding; C:integral component of membrane; F:ATPase activity; F:ATPase activity, coupled to transmembrane movement of substances; P:transmembrane transport	no GO terms
probable 2-oxoglutarate-dependent dioxygenase AOP1	1692	F:metal ion binding; F:gibberellin-44 dioxygenase activity; P:oxidation-reduction process	F:oxidoreductase activity; P:oxidation-reduction process	F: Dioxygenase activity
embryonic abundant-like protein	1351	C:endomembrane system; C:membrane-bounded organelle; C:intracellular organelle; C:cytoplasmic part	no GO terms	no GO terms
inositol-phosphate phosphatase	1516	P:inositol biosynthetic process; F:inositol monophosphate 1-phosphatase activity; P:phosphatidylinositol phosphorylation; P:inositol phosphate dephosphorylation; F:metal ion binding; F:inositol monophosphate 3-phosphatase activity; F:inositol monophosphate 4-phosphatase activity	F:inositol monophosphate 1-phosphatase activity; P:phosphatidylinositol phosphorylation; P:inositol phosphate dephosphorylation	no GO terms
NDR1/HIN1-like protein 1	1225	C:plasmodesma; C:integral component of membrane; C:anchored component of plasma membrane	no GO terms	P: Defense response to bacterium
malate dehydrogenase	1447	P:carbohydrate metabolic process; P:tricarboxylic acid cycle; P:malate metabolic process; F:transferase activity, transferring acyl groups; F:L-malate dehydrogenase activity	F:catalytic activity; P:carbohydrate metabolic process; P:malate metabolic process; F:oxidoreductase activity; F:malate dehydrogenase activity; F:oxidoreductase activity, acting on the CH-OH group of donors, NAD or NADP as acceptor; P:carboxylic acid metabolic process; F:L-malate dehydrogenase activity; P:oxidation-reduction process	no GO terms
protein CDI	1830	F:transferase activity	no GO terms	no GO terms
high affinity sulfate transporter 2	2546	C:plasma membrane; F:secondary active sulfate transmembrane transporter activity; C:integral component of membrane; P:sulfate transmembrane transport	C:plasma membrane; F:secondary active sulfate transmembrane transporter activity; P:sulfate transport; F:sulfate transmembrane transporter activity; C:membrane; C:integral component of membrane; P:transmembrane transport	no GO terms
Vacuolar-processing enzyme	1835	F:cysteine-type endopeptidase activity; C:vacuole; P:vacuolar protein processing; C:integral component of membrane; P:proteolysis involved in cellular protein catabolic process	P:proteolysis; F:peptidase activity	no GO terms
UTP--glucose-1-phosphate uridylyltransferase	2115	F:UTP:glucose-1-phosphate uridylyltransferase activity; C:cytoplasm; P:UDP-glucose metabolic process	F:UTP:glucose-1-phosphate uridylyltransferase activity; P:UDP-glucose metabolic process; F:uridylyltransferase activity	no GO terms
protein disulfide-isomerase	2637	F:protein disulfide isomerase activity; C:endoplasmic reticulum lumen; P:protein folding; C:integral component of membrane; F:transferase activity, transferring glycosyl groups; P:response to endoplasmic reticulum stress; P:cell redox homeostasis	F:protein disulfide isomerase activity; F:isomerase activity; P:cell redox homeostasis	no GO terms
uncharacterized acetyltransferase At3g50280	1840	F:transferase activity, transferring acyl groups other than amino-acyl groups	F:transferase activity, transferring acyl groups other than amino-acyl groups	no GO terms
phototropin-2 protein	1348	F:protein serine/threonine kinase activity; F:ATP binding; C:nucleus; C:cytoplasm; C:plasma membrane; P:protein phosphorylation	F:protein kinase activity; F:ATP binding; P:protein phosphorylation	no GO terms
dihydroflavonol 4-reductase	2632	P:anthocyanin-containing compound biosynthetic process; F:dihydrokaempferol 4-reductase activity; F:coenzyme binding; P:oxidation-reduction process	F:catalytic activity; F:coenzyme binding	no GO terms
specific tissue protein	1096	no GO terms	no IPS match	P: defense response; P: Response to biotic stimulus
long-chain-alcohol oxidase FAO1	2244	P:alcohol metabolic process; P:response to cold; C:integral component of membrane; C:intracellular membrane-bounded organelle; F:long-chain-alcohol oxidase activity; F:flavin adenine dinucleotide binding; P:oxidation-reduction process	F:oxidoreductase activity, acting on CH-OH group of donors; F:long-chain-alcohol oxidase activity; F:flavin adenine dinucleotide binding; P:oxidation-reduction process	P: Response to cold
beta-galactosidase-like isoform X1	2890	F:beta-galactosidase activity; C:cell wall; C:vacuole; P:carbohydrate metabolic process; F:carbohydrate binding	F:hydrolase activity, hydrolyzing O-glycosyl compounds; P:carbohydrate metabolic process	no GO terms
putative transcription factor AP2-EREBP family	686	F:DNA binding; F:DNA-binding transcription factor activity; C:nucleus; P:regulation of transcription, DNA-templated; C:integral component of membrane	no IPS match	no GO terms
3-ketoacyl-CoA synthase 6	2180	P:fatty acid biosynthetic process; C:integral component of membrane; F:transferase activity, transferring acyl groups other than amino-acyl groups	F:catalytic activity; P:fatty acid biosynthetic process; C:membrane; F:transferase activity, transferring acyl groups other than amino-acyl groups	F: Naringenin-chalcone synthase activity; P: Biosynthetic process
protein ECERIFERUM 3	2173	F:sphingosine hydroxylase activity; F:C-4 methylsterol oxidase activity; F:iron ion binding; C:endoplasmic reticulum membrane; P:lipid biosynthetic process; F:octadecanal decarbonylase activity; C:integral component of membrane; P:oxidation-reduction process; F:aldehyde oxygenase (deformylating) activity	F:iron ion binding; P:lipid biosynthetic process; F:oxidoreductase activity; P:oxidation-reduction process	no GO terms
U-box domain-containing protein 7	513	C:nucleus; C:cytoplasm	no GO terms	P: Arbuscular mycorrhizal symbiosis; P: Nodulation; P: Response to symbiotic bacterium
Ubiquitin system component Cue	744	P:macroautophagy; F:ubiquitin binding	no IPS match	no GO terms
CC-NBS-LRR resistance protein	685	P:signal transduction; F:hydrolase activity; F:ADP binding	F:ADP binding	P: Defense response; P: signal transduction
plasma-membrane proton-efflux P-type ATPase	436	F:ATP binding; C:plasma membrane; F:proton-exporting ATPase activity, phosphorylative mechanism; C:integral component of membrane; P:proton export across plasma membrane	F:nucleotide binding	no GO terms
fatty acid desaturase family, Zn-binding site	477	C:integral component of membrane; P:sphingolipid biosynthetic process; F:sphingolipid delta-4 desaturase activity; P:oxidation-reduction process	P:lipid metabolic process	P: Fatty acid biosynthesis; F: oxidoreductase acivity, acting on paired donors
putative P-loop containing nucleoside triphosphate hydrolase, leucine-rich repeat domain, L	460	P:defense response; F:ADP binding	F:ADP binding	F: Hydrolase response
BTB/POZ domain-containing protein SR1IP1	1941	no GO terms	no GO terms	P: protein homooligomerization; F: Ion channel
DNA mismatch repair protein MLH3 isoform X3	473	F:ATP binding; P:mismatch repair; P:reciprocal meiotic recombination; F:mismatched DNA binding; C:mismatch repair complex	P:mismatch repair; P:reciprocal meiotic recombination; F:ATPase activity; C:mismatch repair complex	no GO terms
inorganic phosphate transporter, putative	669	C:integral component of plasma membrane; F:transmembrane transporter activity; P:transmembrane transport	C:integral component of membrane; F:transmembrane transporter activity; P:transmembrane transport	no GO terms
kinase RLK-Pelle-LRR-XI-1 family	538	F:protein kinase activity; F:ATP binding; P:protein phosphorylation; C:integral component of membrane	F:protein binding	F: Signalling receptor binding; P: Signal transduction
solute carrier family 35 member F2-like isoform X1	1690	P:transport; C:integral component of membrane	C:integral component of membrane; F:transmembrane transporter activity; P:transmembrane transport	no GO terms
zinc finger MYM-type protein 1-like	657	F:protein dimerization activity	no IPS match	no GO terms
1-aminocyclopropane-1-carboxylate oxidase homolog 1-like	1760	F:1-aminocyclopropane-1-carboxylate oxidase activity; F:metal ion binding; F:dioxygenase activity; P:oxidation-reduction process	no GO terms	P: Cellular response to abiotic stress; P: Ethylene biosynthesis; P: Defense response
peptidyl-prolyl cis-trans isomerase FKBP62	357	P:protein peptidyl-prolyl isomerization; F:peptidyl-prolyl cis-trans isomerase activity; F:iron ion binding; C:vacuole; P:iron-sulfur cluster assembly; F:iron-sulfur cluster binding; P:chaperone-mediated protein folding; P:cellular heat acclimation	no IPS match	no GO terms
albumin-2 protein	416	F:calcium ion binding; C:cytosol; F:heme binding; F:nutrient reservoir activity; F:metal ion binding	no GO terms	no GO terms
pentatricopeptide repeat-containing protein At2g31400, chloroplastic	472	F:aminoacyl-tRNA hydrolase activity; F:zinc ion binding; C:chloroplast	no IPS match	P: chloroplast-nucleus signaling pathway; P:mitochondria-nucleus signaling pathway
transcription factor jumonji (JmjC) domain protein	478	F:methyltransferase activity; C:integral component of membrane; P:methylation	no GO terms	no GO terms
SAM domain protein	475	no GO terms	no IPS match	F: nucleic acid binding
1-O-acylglucose:anthocyanin acyltransferase	660	F:serine-type carboxypeptidase activity; P:proteolysis; C:integral component of membrane; F:transferase activity, transferring acyl groups	F:serine-type carboxypeptidase activity; P:proteolysis	no GO terms
linoleate 9S-lipoxygenase 1	483	F:oxidoreductase activity, acting on single donors with incorporation of molecular oxygen, incorporation of two atoms of oxygen; P:oxylipin biosynthetic process; F:metal ion binding; P:oxidation-reduction process	F:protein binding; F:oxidoreductase activity, acting on single donors with incorporation of molecular oxygen, incorporation of two atoms of oxygen; F:metal ion binding; P:oxidation-reduction process	P: Root development; P: Lateral root formation; P: Response to biotic stress; F: Lipid metabolism
Actin-1	358	F:ATP binding; C:cytoplasm; C:cytoskeleton	no GO terms	no GO terms
putative disease resistance protein RGA1	380	F:hydrolase activity; F:ADP binding	no IPS match	no GO terms
Zinc finger protein CONSTANS-LIKE 9-like isoform X1	691	no GO terms	F:protein binding	F: Zinc ion binding
maturase (mitochondrion)	1025	C:mitochondrion	no IPS match	F: RNA binding; P: mRNA processing; P: RNA splicing; P: tRNA processing
F-box family protein	209	F:DNA binding	no IPS match	F:nucleic acid binding; F:RNA-DNA hybrid ribonuclease activity
K+ channel protein	564	no GO terms	no GO terms	F: Ion channel
soyasapogenol B glucuronide galactosyltransferase	426	F:soyasapogenol B glucuronide galactosyltransferase activity	no IPS match	no GO terms
F-box-like protein	940	F:nucleic acid binding; F:RNA-directed DNA polymerase activity; F:RNA-DNA hybrid ribonuclease activity; P:RNA-dependent DNA biosynthetic process; F:transferase activity; P:RNA phosphodiester bond hydrolysis, endonucleolytic	F:nucleic acid binding; F:RNA-DNA hybrid ribonuclease activity	no GO terms
histone h3	685	C:nucleosome; F:DNA binding; C:nucleus; F:protein heterodimerization activity	C:nucleosome; F:DNA binding; F:protein heterodimerization activity	no GO terms
armadillo/beta-catenin-like repeat protein	470	F:GTPase activity; F:GTP binding	no IPS match	F: transferase activity, transferring acyl groups; F: Ubiquitin activating enzyme activity
inorganic phosphate transporter 2-1, chloroplastic	243	F:inorganic phosphate transmembrane transporter activity; P:phosphate ion transport; C:integral component of membrane; P:transmembrane transport	no GO terms	no GO terms
polyol transporter 5-like	1954	P:carbohydrate transport; C:integral component of membrane; F:transmembrane transporter activity; P:transmembrane transport	C:membrane; C:integral component of membrane; F:transmembrane transporter activity; P:transmembrane transport	P: Lateral root formation
UDP-glycosyltransferase 79A6	438	C:intracellular membrane-bounded organelle; F:anthocyanidin 3-O-glucosyltransferase activity; F:quercetin 3-O-glucosyltransferase activity; F:quercetin 7-O-glucosyltransferase activity	no IPS match	F: transferase activity, transferring hexosyl groups
chaperone protein ClpC, chloroplastic	719	F:ATP binding; P:proteolysis; F:peptidase activity	no IPS match	no GO terms
UDP-glucose flavonoid 3-O-glucosyltransferase 6-like protein	624	P:metabolic process; C:integral component of membrane; F:transferase activity, transferring hexosyl groups	F:transferase activity, transferring hexosyl groups	no GO terms
cullin-1	1259	C:condensed nuclear chromosome; C:spindle; C:cytosol; P:ubiquitin-dependent protein catabolic process; C:phragmoplast; P:response to auxin; P:response to jasmonic acid; P:embryo development ending in seed dormancy; P:phloem or xylem histogenesis; C:cullin-RING ubiquitin ligase complex; F:ubiquitin protein ligase binding; P:regulation of circadian rhythm; P:leaf development; F:ubiquitin protein li…	no GO terms	no GO terms
omega-3 fatty acid desaturase, endoplasmic reticulum	1559	C:endoplasmic reticulum membrane; P:unsaturated fatty acid biosynthetic process; C:integral component of membrane; F:oxidoreductase activity, acting on paired donors, with oxidation of a pair of donors resulting in the reduction of molecular oxygen to two molecules of water; P:oxidation-reduction process	P:lipid metabolic process; F:oxidoreductase activity, acting on paired donors, with oxidation of a pair of donors resulting in the reduction of molecular oxygen to two molecules of water; P:oxidation-reduction process	no GO terms
pleiotropic drug resistance protein 2-like	1483	F:ATP binding; C:cell; F:iron-chelate-transporting ATPase activity; C:integral component of membrane; P:siderophore-dependent iron import into cell; P:transmembrane transport; F:ferric dicitrate transporter activity	C:membrane	no GO terms
10 kda chaperonin	619	F:ATP binding; C:cytoplasm; P:protein folding	no IPS match	no GO terms
acyl-CoA desaturase	1143	P:fatty acid biosynthetic process; C:integral component of membrane; F:oxidoreductase activity, acting on paired donors, with oxidation of a pair of donors resulting in the reduction of molecular oxygen to two molecules of water; P:oxidation-reduction process	P:lipid metabolic process; F:oxidoreductase activity, acting on paired donors, with oxidation of a pair of donors resulting in the reduction of molecular oxygen to two molecules of water; P:oxidation-reduction process	no GO terms
animal HSPA9 nucleotide-binding domain protein	345	F:ATP binding; P:defense response; P:signal transduction; C:integral component of membrane; F:ADP binding	no GO terms	no GO terms
DNA polymerase V	403	F:DNA binding; F:DNA-directed DNA polymerase activity; C:nucleolus; P:regulation of transcription, DNA-templated; F:transcription factor binding; P:DNA biosynthetic process	no IPS match	no GO terms
protein kinase	624	F:kinase activity; P:phosphorylation	no GO terms	no GO terms
pheophytinase, chloroplastic-like	456	C:chloroplast; P:chlorophyll catabolic process; F:chlorophyllase activity; F:pheophytinase activity; F:pheophytinase b activity	no IPS match	no GO terms
papain-like cysteine protease C1	582	P:proteolysis; F:cysteine-type peptidase activity	P:proteolysis; F:cysteine-type peptidase activity	no GO terms
nifU-like protein 4, mitochondrial	585	F:iron ion binding; P:iron-sulfur cluster assembly; F:iron-sulfur cluster binding;	no IPS match	P: Iron-sulfur cluster assembly; P: Photosystem I assembly; P: Nodulation; P: Nitrogen fixation
putative arginine--tRNA ligase	774	F:arginine-tRNA ligase activity; F:ATP binding; C:cytoplasm; P:arginyl-tRNA aminoacylation	F:nucleotide binding; F:aminoacyl-tRNA ligase activity; F:arginine-tRNA ligase activity; F:ATP binding; P:tRNA aminoacylation for protein translation; P:arginyl-tRNA aminoacylation	no GO terms
Cysteine-rich protein	841	no GO terms	no IPS match	no GO terms
putative transcription factor interactor and regulator CCHC(Zn) family	1405	F:zinc ion binding	F:nucleic acid binding; F:zinc ion binding	no GO terms
transcription activator GLK1	914	F:DNA-binding transcription factor activity; C:nucleus; F:transcription regulatory region DNA binding; P:positive regulation of transcription, DNA-templated	no GO terms	no GO terms
60S ribosomal protein	378	F:structural constituent of ribosome; F:protein kinase activity; F:ATP binding; P:translation; P:protein phosphorylation; C:large ribosomal subunit	no IPS match	no GO terms
putative START-like domain-containing protein	934	P:defense response; C:integral component of membrane	no IPS match	P: Response to biotic stimulus
ABC transporter G family member 11	1361	F:ATP binding; P:response to wounding; P:response to salt stress; P:response to abscisic acid; C:external side of plasma membrane; P:stem vascular tissue pattern formation; P:cotyledon vascular tissue pattern formation; F:fatty acid transmembrane transporter activity; P:fatty acid transport; C:integral component of membrane; F:ATPase activity, coupled to transmembrane movement of substances; F:pr…	C:membrane	no GO terms
lysine histidine transporter-like 8	599	C:integral component of membrane	no IPS match	P: amino acid transmembrane transport; F: amino acid transmembrane transporter activity
protein STRICTOSIDINE SYNTHASE-LIKE 10	611	C:endoplasmic reticulum; C:plasma membrane; P:biosynthetic process; C:integral component of membrane; F:strictosidine synthase activity	P:biosynthetic process; F:strictosidine synthase activity	no GO terms
UDP-glycosyltransferase 74G1	341	C:intracellular membrane-bounded organelle; F:quercetin 3-O-glucosyltransferase activity; F:quercetin 7-O-glucosyltransferase activity	no IPS match	no GO terms
seed linoleate 9S-lipoxygenase	280	F:oxidoreductase activity, acting on single donors with incorporation of molecular oxygen, incorporation of two atoms of oxygen; P:oxylipin biosynthetic process; F:metal ion binding; P:oxidation-reduction process	F:oxidoreductase activity, acting on single donors with incorporation of molecular oxygen, incorporation of two atoms of oxygen; F:metal ion binding; P:oxidation-reduction process	no GO terms
Remorin 4.1 isoform C	618	C:plasma membrane	no GO terms	F: galacturonate binding; P: cell-cell signalling
Retrovirus-related Pol polyprotein from transposon TNT 1-94	829	C:retrotransposon nucleocapsid; F:nucleic acid binding; F:RNA-directed DNA polymerase activity; P:RNA-dependent DNA biosynthetic process; P:DNA integration	C:retrotransposon nucleocapsid	no GO terms
Cytochrome c oxidase subunit 6B	594	C:mitochondrion	no IPS match	F: Cytochrome-c oxidase activity; P: Aerobic electron transport chain
Retrotransposable element Tf2	1038	F:nucleic acid binding; P:DNA integration	no IPS match	no GO terms
putative cyclin-A3-1	502	C:nucleus	no IPS match	F: cyclin-dependent protein serine/threonine kinase inhibitor activity; F: Protein kinase binding; P: Cell division; P: Positive regulation of cell cyle
probable cyclic nucleotide-gated ion channel 20, chloroplastic isoform X1	309	F:voltage-gated potassium channel activity; C:integral component of plasma membrane; P:regulation of membrane potential; P:potassium ion transmembrane transport	no GO terms	F: Ion channel
protein LIKE COV 1-like	1041	C:integral component of membrane	no GO terms	no GO terms
putative reverse transcriptase zinc-binding domain-containing protein	1966	F:nucleotidyltransferase activity; P:nucleic acid metabolic process	no GO terms	no GO terms
disease resistance protein RML1A	718	P:defense response; P:signal transduction; C:integral component of membrane; F:ADP binding	no IPS match	no GO terms
shikimate O-hydroxycinnamoyltransferase	555	F:shikimate O-hydroxycinnamoyltransferase activity	F:transferase activity, transferring acyl groups other than amino-acyl groups	no GO terms
Inositol-3-phosphate synthase	998	F:nucleic acid binding; F:inositol-3-phosphate synthase activity; C:ribosome; P:inositol biosynthetic process; P:phospholipid biosynthetic process	F:inositol-3-phosphate synthase activity; P:inositol biosynthetic process; P:phospholipid biosynthetic process	no GO terms
protein phosphatase 2C 32	515	F:catalytic activity; F:protein serine/threonine phosphatase activity; F:magnesium-dependent protein serine/threonine phosphatase activity; F: pyruvate dehydrogenase (lipoamide) phosphatase activity; P:protein dephosphorylation; F:hydrolase activity	no IPS match	no GO terms
putative nucleotidyltransferase, Ribonuclease H	666	F:RNA binding; F:aspartic-type endopeptidase activity; F:RNA-DNA hybrid ribonuclease activity; P:proteolysis; F:zinc ion binding; P:DNA integration; F:nucleotidyltransferase activity; P:RNA phosphodiester bond hydrolysis, endonucleolytic	no GO terms	no GO terms
exocyst complex component EXO84B-like	1276	C:exocyst; P:exocytosis; C:membrane; C:integral component of membrane	no IPS match	no GO terms
LINE-1 retrotransposable element ORF2 protein	712	F:catalytic activity; F:zinc ion binding; P:cellular macromolecule biosynthetic process; P:primary metabolic process; P:cellular nitrogen compound biosynthetic process; F:organic cyclic compound binding; F:heterocyclic compound binding	no IPS match	no GO terms
30S ribosomal protein S1	2085	F:RNA binding; F:structural constituent of ribosome; C:ribosome; P:translation; F:isomerase activity	F:nucleic acid binding; F:RNA binding; F:structural constituent of ribosome; C:ribosome; P:translation	no GO terms
pentatricopeptide repeat-containing protein At3g58590	1717	F:microtubule-severing ATPase activity; P:RNA modification; C:integral component of membrane; P:microtubule severing	F:protein binding	no GO terms
rubredoxin-like protein	745	F:iron ion binding; F:electron transfer activity; C:chloroplast; C:integral component of membrane; P:electron transport chain; P:alkane catabolic process	F:iron ion binding	no GO terms
Aldehyde dehydrogenase family 3 member F1	1576	C:endoplasmic reticulum; P:cellular aldehyde metabolic process; C:membrane; F:oxidoreductase activity, acting on the aldehyde or oxo group of donors, NAD or NADP as acceptor; P:oxidation-reduction process	F:oxidoreductase activity; F:oxidoreductase activity, acting on the aldehyde or oxo group of donors, NAD or NADP as acceptor; P:oxidation-reduction process	no GO terms
putative disease resistance protein RGA3	995	F:ADP binding	no GO terms	F: Hydrolase activity
NBS-LRR protein	528	F:protein kinase activity; F:ATP binding; P:protein phosphorylation; F:hydrolase activity; F:ADP binding	F:ADP binding	P: Defense response; P: signal transduction
homeobox-leucine zipper protein HDG2 isoform X1	1064	C:nucleus; P:regulation of transcription, DNA-templated; F:lipid binding; F:sequence-specific DNA binding	no GO terms	no GO terms
bacterioferritin	2950	C:cell; P:iron ion transport; P:cellular iron ion homeostasis; F:ferric iron binding; F:oxidoreductase activity; P:oxidation-reduction process	C:cell outer membrane; C:integral component of membrane	no GO terms
beta-tubulin subunit	570	F:GTPase activity; F:structural constituent of cytoskeleton; F:GTP binding; C:microtubule; P:cytoskeleton organization; P:microtubule-based process	no IPS match	no GO terms
ATP synthase subunit 6 (mitochondrion)	951	C:mitochondrion; C:mitochondrial inner membrane; F:proton transmembrane transporter activity; P:ATP synthesis coupled proton transport; C:membrane; C:integral component of membrane; C:proton-transporting ATP synthase complex, coupling factor F(o)	no IPS match	no GO terms
chlorophyll a-b binding protein of LHCII type 1	301	C:photosystem I; C:chloroplast thylakoid membrane; P:photosynthesis, light harvesting; C:integral component of membrane; F:chlorophyll binding; P:protein-chromophore linkage; F:metal ion binding	P:photosynthesis, light harvesting; C:membrane	no GO terms
cold-responsive protein kinase 1	1073	F:nucleotide binding; F:protein kinase activity; F:protein serine/threonine kinase activity; F:transmembrane receptor protein tyrosine kinase activity; F:ATP binding; C:plasma membrane; P:protein phosphorylation; C:membrane; C:integral component of membrane; F:kinase activity; P:phosphorylation; F:transferase activity; P:peptidyl-tyrosine phosphorylation; P:protein autophosphorylation	no IPS match	P: Response to cold
glycoside hydrolase family 1 protein	688	P:carbohydrate metabolic process; F:beta-glucosidase activity; F:beta-primeverosidase activity; F:2-phenylethyl 6-O-beta-D-xylopyranosyl-beta-D-glucopyranoside glucosidase (Yabukita) activity; F:linalyl 6-O-alpha-L-arabinopyranosyl-beta-D-glucopyranoside glucosidase (Yabukita) activity	F:hydrolase activity, hydrolyzing O-glycosyl compounds; P:carbohydrate metabolic process	no GO terms
inositol-3-phosphate synthase-like	1677	F:inositol-3-phosphate synthase activity; C:cytoplasm; P:inositol biosynthetic process; P:phospholipid biosynthetic process	F:inositol-3-phosphate synthase activity; P:inositol biosynthetic process; P:phospholipid biosynthetic process	no GO terms
Serine/threonine protein kinase	1112	F:kinase activity	no IPS match	F:protein serine/threonine kinase activity; F: ATP binding; F: Transcription regulatory region DNA binding; P: Gravitropism; P: Negative regulator of defense response; P: Response to auxin; P: rRNA transcription
organic cation/carnitine transporter 3-like	638	P:carbohydrate transport; C:integral component of membrane; F:transmembrane transporter activity; P:transmembrane transport	C:integral component of membrane; F:transmembrane transporter activity; P:transmembrane transport	no GO terms
60S ribosomal protein L38	513	F:RNA binding; F:structural constituent of ribosome; P:translation; P:ribonucleoprotein complex assembly; C:cytosolic large ribosomal subunit	F:structural constituent of ribosome; C:intracellular; C:ribosome; P:translation	no GO terms
cysteine-rich receptor-like kinase	1145	F:protein serine/threonine kinase activity; F:ATP binding; P:protein phosphorylation; C:integral component of membrane	no GO terms	no GO terms
pentatricopeptide repeat-containing protein At4g25270, chloroplastic-like	1415	P:RNA splicing; P:RNA modification	F:protein binding	no GO terms
alpha-dioxygenase 1	615	F:peroxidase activity; P:response to oxidative stress; C:integral component of membrane; F:heme binding; F:dioxygenase activity; P:oxidation-reduction process; P:cellular oxidant detoxification	F:peroxidase activity; P:response to oxidative stress; F:heme binding; P:oxidation-reduction process	no GO terms
F-box protein	842	C:membrane; C:integral component of membrane	F:protein binding	no GO terms
2-(3-amino-3-carboxypropyl)histidine synthase subunit 1	2373	P:peptidyl-diphthamide biosynthetic process from peptidyl-histidine	P:peptidyl-diphthamide biosynthetic process from peptidyl-histidine	F: tranferase activity
malonate-CoA ligase-like protein	881	F:catalytic activity; P:metabolic process	no GO terms	no GO terms
cellulose synthase 3	1665	C:integral component of membrane; F:cellulose synthase (UDP-forming) activity; P:cellulose biosynthetic process	C:membrane; F:cellulose synthase (UDP-forming) activity; P:cellulose biosynthetic process	no GO terms
ATP synthase subunit beta, mitochondrial	1709	F:ATP binding; P:ATP synthesis coupled proton transport; C:proton-transporting ATP synthase complex, catalytic core F(1); F:proton-transporting ATP synthase activity, rotational mechanism; P:ATP hydrolysis coupled cation transmembrane transport	F:ATP binding; P:ATP synthesis coupled proton transport; C:proton-transporting ATP synthase complex, catalytic core F(1); P:ATP metabolic process; F:proton-transporting ATP synthase activity, rotational mechanism; P:proton transmembrane transport	no GO terms
protein FAR1-RELATED SEQUENCE 5-like	766	P:regulation of transcription, DNA-templated; F:zinc ion binding	no IPS match	no GO terms
nucleoside diphosphate kinase B	667	F:nucleoside diphosphate kinase activity; F:ATP binding; P:nucleoside diphosphate phosphorylation; P:GTP biosynthetic process; P:UTP biosynthetic process; P:CTP biosynthetic process; C:integral component of membrane	F:nucleoside diphosphate kinase activity; P:nucleoside diphosphate phosphorylation; P:GTP biosynthetic process; P:UTP biosynthetic process; P:CTP biosynthetic process	no GO terms
carotenoid 9,10(9',10')-cleavage dioxygenase 1	392	F:9-cis-epoxycarotenoid dioxygenase activity; P:oxidation-reduction process	no IPS match	F: Metal ion binding
protein ECERIFERUM 2	903	F:DNA binding; F:shikimate O-hydroxycinnamoyltransferase activity	F:transferase activity, transferring acyl groups other than amino-acyl groups	F:iron ion binding; P:lipid biosynthetic process; F:oxidoreductase activity; P:oxidation-reduction process
B3 DNA-binding domain protein	640	F:DNA binding; C:nucleus	no GO terms	no GO terms
glyceraldehyde-3-phosphate dehydrogenase A, chloroplastic	556	P:glucose metabolic process; C:chloroplast; C:integral component of membrane; P:reductive pentose-phosphate cycle; F:glyceraldehyde-3-phosphate dehydrogenase (NADP+) (phosphorylating) activity; F:NADP binding; F:NAD binding; P:oxidation-reduction process	F:oxidoreductase activity, acting on the aldehyde or oxo group of donors, NAD or NADP as acceptor; P:oxidation-reduction process	no GO terms
protein LIGHT-DEPENDENT SHORT HYPOCOTYLS 4-like	1003	no GO terms	no GO terms	F: DNA binding; P: mRNA transcription; P: Post-embyronic plant morphogenesis; P: Response to light stimulus
leguminosin proline-rich group669 secreted peptide	593	C:membrane; C:integral component of membrane	no GO terms	no GO terms
GDSL esterase/lipase At2g42990-like	1367	F:triglyceride lipase activity	F:hydrolase activity, acting on ester bonds	P: Lipid catabolism
cysteine-rich receptor-like protein kinase	3181	F:RNA binding; C:membrane; F:kinase activity; P:phosphorylationF:nucleic acid binding; C:membrane; F:transferase activity, transferring phosphorus-containing groups; P:cellular metabolic process	no GO terms	no GO terms
glutathione hydrolase 3 isoform X2	790	P:proteolysis; P:glutathione catabolic process; C:membrane; C:integral component of membrane; F:transferase activity; F:transferase activity, transferring acyl groups; F:hydrolase activity; F:glutathione hydrolase activity	no IPS match	no GO terms
Copia protein	1991	F:nucleic acid binding; F:zinc ion binding	no GO terms	P: DNA integration
LEAF RUST 10 DISEASE-RESISTANCE LOCUS RECEPTOR-LIKE PROTEIN KINASE-like 2.1	1384	F:protein kinase activity; F:ATP binding; P:protein phosphorylation; C:integral component of membrane	no GO terms	F: polysaccharide binding; F: protein serine/theronine kinase activity
60S ribosomal protein L23	607	F:structural constituent of ribosome; C:ribosome; P:translation	F:structural constituent of ribosome; C:ribosome; P:translation	no GO terms
ribonuclease H	1848	F:nucleic acid binding; F:RNA-directed DNA polymerase activity; F:RNA-DNA hybrid ribonuclease activity; P:RNA-dependent DNA biosynthetic process; F:zinc ion binding; P:RNA phosphodiester bond hydrolysis, endonucleolytic	F:nucleic acid binding; F:zinc ion binding	no GO terms
transcription termination factor MTERF9, chloroplastic	1738	F:double-stranded DNA binding; P:regulation of transcription, DNA-templated; C:chloroplast; P:response to salt stress; P:chloroplast organization; P:root development; P:shoot system development	F:double-stranded DNA binding; P:regulation of transcription, DNA-templated	no GO terms
60S ribosomal protein L37-A	604	F:structural constituent of ribosome; C:ribosome; P:translation; F:rRNA binding; F:metal ion binding	no GO terms	no GO terms
putative chitinase	1302	F:chitinase activity; C:extracellular region; P:carbohydrate metabolic process	P:carbohydrate metabolic process	P: Defense response; P: Response to biotic stimulus; F: Chitin binding
LOB domain-containing protein 21	740	F:carbamoyl-phosphate synthase (glutamine-hydrolyzing) activity	no GO terms	P: Lateral organ development; P: Defense response; P: Nitrogen metabolism; P: Plant regeneration
elicitin-like protein RAL7A	692	C:extracellular region; P:pathogenesis; F:ligase activity	C:extracellular region; P:pathogenesis	no GO terms
glucan endo-1,3-beta-glucosidase, basic isoform-like	1143	F:glucan exo-1,3-beta-glucosidase activity; F:hydrolase activity, hydrolyzing O-glycosyl compounds; P:carbohydrate metabolic process; P:defense response; P:metabolic process; C:membrane; C:integral component of membrane; F:hydrolase activity; F:hydrolase activity, acting on glycosyl bonds; F:glucan endo-1,3-beta-D-glucosidase activity	no IPS match	no GO terms
Elongation factor 3	1222	F:translation elongation factor activity; F:ATP binding; P:translational elongation; C:integral component of membrane; F:ATPase activity	F:ATP binding; F:ATPase activity	no GO terms
MORN repeat protein	664	C:membrane; C:integral component of membrane; F:kinase activity; F:1-phosphatidylinositol-4-phosphate 5-kinase activity; P:phosphorylation; F:transferase activity; P:phosphatidylinositol phosphorylation	no IPS match	no GO terms
CASP-like protein 2A2	1426	C:plasma membrane; C:integral component of membrane; F:4 iron, 4 sulfur cluster binding	no GO terms	no GO terms
importin subunit alpha-2-like	2247	C:intracellular part	F:protein binding	F: Nuclear import signal receptor activity; F: Nuclear localisation sequence binding; F: Protein transporter activity; P: NLS-bearing protein import into nucelus
probable L-type lectin-domain containing receptor kinase VII.2	2129	F:protein kinase activity; F:ATP binding; P:protein phosphorylation; C:integral component of membrane; F:carbohydrate binding	F:protein kinase activity; F:ATP binding; P:protein phosphorylation; F:carbohydrate binding	F: Carbohydrate binding; P: defense response; P: defense response to bacterium; P: Positive regulation of cell death
phosphoethanolamine N-methyltransferase	1067	F:phosphoethanolamine N-methyltransferase activity; P:phosphatidylcholine biosynthetic process; P:methylation	no IPS match	no GO terms
protein NUCLEAR FUSION DEFECTIVE 4-like	1732	C:integral component of membrane	C:integral component of membrane; P:transmembrane transport	P: Karyogamy; P: Polar nucleus fusion ; P: Response to salt stress
hsp70-like protein	1232	F:ATP binding	no GO terms	P: Stress reponse
embryonic abundant protein USP92	320	no GO terms	no GO terms	no GO terms

## Sheet: Table S10
Supplementary Table S10: Enrichment testing of root DE transcripts; testing performed with PANTHER Classification System v14.1 including an Overrepresentation test using the Fisher’s exact test for Biological Process, Molecular Function, and Protein Class. These were run separately for up and downregulated DE transcripts. Expected and Actual number of transcripts, Fold enrichment values, and adju…
Biological Process	Expected number of transcripts	Actual number of transcripts	Fold Enrichment	Adjusted p-value		Molecular Function	Expected number of transcripts	Actual number of transcripts	Fold Enrichment	Adjusted p-value		Protein Class	Expected number of transcripts	Actual number of transcripts	Fold Enrichment	Adjusted p-value
nitrogen utilization	0.02	2	87.32	0.000359		ammonium transmembrane transporter activity	0.03	2	69.86	0.000524		peroxidase	0.04	1	24.95	0.042
cell-cell junction assembly	0.02	1	43.66	0.0254		cation transmembrane transporter activity	1.39	7	5.04	0.00056		oxidoreductase	4.05	10	2.47	0.00791
cell junction organization	0.02	1	43.66	0.0254		ion transmembrane transporter activity	1.86	7	3.76	0.00294		transaminase	0.15	2	13.7	0.0101
vacuolar protein processing	0.03	1	38.81	0.0282		transmembrane transporter activity	2.74	7	2.55	0.0212		serine protease	1.34	12	8.98	1.56e-08
metabolic process	16.16	24	1.48	0.0464		transporter activity	3.26	8	2.45	0.0175		protease	2.83	14	4.95	1.22e-06
nitrogen compound metabolic process	0.13	2	15.19	0.00838		serine hydrolase activity	0.19	4	20.85	5.33e-05		hydrolase	5.12	17	3.32	1.69e-05
activation of innate immune response	0.03	1	34.93	0.031		hydrolase activity	7.15	13	1.82	0.0332		protease inhibitor	0.83	6	7.25	0.000215
activation of immune response	0.03	1	34.93	0.031		catalytic activity	21.9	37	1.69	0.00102		enzyme modulator	2.45	6	2.45	0.0376
immune system process	0.03	1	34.93	0.031		oligopeptide transmembrane transporter activity	0.31	3	9.7	0.00403		cysteine protease	0.72	5	6.96	0.000877
ubiquinone biosynthetic process	0.04	1	23.29	0.0447		peptide transmembrane transporter activity	0.39	3	7.65	0.00767		oxygenase	1.43	6	4.21	0.00338
biosynthetic process	1.86	5	2.7	0.0399		amide transmembrane transporter activity	0.41	3	7.33	0.0086		methyltransferase	0.78	3	3.82	0.0454
cofactor metabolic process	0.72	3	4.16	0.037		single-stranded telomeric DNA binding	0.23	2	8.52	0.0242		Unclassified	116.37	100	-0.86	0.000929
steroid biosynthetic process	0.09	2	22.54	0.00403		telomeric DNA binding	0.26	2	7.76	0.0287		dehydrogenase	0.36	2	-5.6	0.0499
lipid biosynthetic process	0.22	2	9.19	0.0211		RNA-directed DNA polymerase activity	0.26	2	7.76	0.0287		oxidoreductase	1.03	5	-4.88	0.00341
cell wall organization	0.09	2	21.83	0.00428		DNA polymerase activity	0.31	2	6.41	0.0404
cell wall organization or biogenesis	0.24	2	8.32	0.0253		cysteine-type endopeptidase activity	0.26	2	7.68	0.0292
phytosteroid metabolic process	0.11	2	18.88	0.0056		peptidase activity, acting on L-amino acid peptides	1.63	6	3.68	0.00635
organic hydroxy compound metabolic process	0.56	4	7.17	0.00262		peptidase activity	1.72	6	3.49	0.00817
lipid homeostasis	0.12	2	16.63	0.00708		ATPase activity, coupled to transmembrane movement of substances	0.53	4	7.59	0.00214
chemical homeostasis	0.74	3	4.08	0.0388		ATPase activity, coupled to movement of substances	0.57	4	7.02	0.00282
homeostatic process	0.8	3	3.73	0.0482		solute:proton symporter activity	0.54	4	7.43	0.00231
terpenoid biosynthetic process	0.13	2	14.86	0.00872		proton transmembrane transporter activity	0.85	5	5.86	0.00184
isoprenoid biosynthetic process	0.2	2	10.12	0.0177		monovalent inorganic cation transmembrane transporter activity	0.85	5	5.86	0.00184
cell wall biogenesis	0.25	3	11.91	0.0023		inorganic cation transmembrane transporter activity	1.32	5	3.79	0.0111
defense response to bacterium	0.21	2	9.7	0.0191		damaged DNA binding	0.33	2	6.07	0.0444
response to other organism	0.21	2	9.44	0.0201		dioxygenase activity	0.55	3	5.49	0.0184
response to external biotic stimulus	0.21	2	9.44	0.0201		oxidoreductase activity	4.76	12	2.52	0.00318
response to biotic stimulus	0.21	2	9.44	0.0201		monooxygenase activity	0.98	4	4.09	0.0177
response to bacterium	0.21	2	9.7	0.0191		Unclassified	109.46	97	-0.89	0.0162
organic hydroxy compound biosynthetic process	0.21	2	9.57	0.0196		electron transfer activity	0.02	1	-59.9	0.0173
hormone biosynthetic process	0.22	2	9.19	0.0211		oxidoreductase activity	1.21	7	-5.8	0.00017
sterol metabolic process	0.46	4	8.73	0.0013		iron ion binding	0.02	1	-59.9	0.0173
DNA duplex unwinding	0.23	2	8.73	0.0232		inorganic molecular entity transmembrane transporter activity	0.04	1	-26.5	0.0377
DNA geometric change	0.23	2	8.62	0.0237		cofactor binding	0.14	3	-21.87	0.00037
DNA conformation change	0.31	2	6.47	0.0397
telomere-telomerase complex assembly	0.25	2	8.03	0.027
telomere organization	0.25	2	8.03	0.027
telomere maintenance via telomerase	0.25	2	8.03	0.027
RNA-dependent DNA biosynthetic process	0.25	2	8.03	0.027
nucleotide-excision repair	0.29	2	6.92	0.0352
meiotic nuclear division	0.34	2	5.92	0.0464
double-strand break repair via homologous recombination	0.35	2	5.73	0.0492
proteolysis involved in cellular protein catabolic process	1.45	6	4.14	0.00364
cellular protein catabolic process	1.46	6	4.11	0.00378
macromolecule catabolic process	2.02	6	2.96	0.0169
protein catabolic process	1.77	6	3.39	0.00935
cellular carbohydrate biosynthetic process	0.01	1	-86.11	0.0123
carbohydrate biosynthetic process	0.02	1	-59.9	0.0173
inorganic anion transmembrane transport	0.01	1	-72.51	0.0144
anion transport	0.03	1	-33.6	0.03
anion transmembrane transport	0.02	1	-51.03	0.0201
iron-sulfur cluster assembly	0.02	1	-65.61	0.0158
glucose metabolic process	0.02	1	-41.75	0.0244
hexose metabolic process	0.05	1	-20.56	0.0482
small molecule biosynthetic process	0.03	1	-38.27	0.0265
regulation of translation	0.03	1	-35.33	0.0286
regulation of cellular amide metabolic process	0.03	1	-34.44	0.0293
alcohol metabolic process	0.03	1	-32.04	0.0314
protein maturation	0.04	1	-22.59	0.044

## Sheet: Table S11
Supplementary Table S11: Quantitative reverse transcription PCR (qRT-PCR) of a subset of root DE transcripts to confirm RNA-seq. cDNA was diluted 1:50 with SYBR® Green JumpStart Taq ReadyMix (Sigma-Aldrich, S4438) in 20 μL reactions on 96-well plate (4titude Ltd., 4TI-0741_50). Each reaction was performed as below on ice as follows: 10 μL SYBR ReadyMix, 3 μL cDNA, 5 μL dH2O, and 1 μL of both Forw…
					RNAseq mean log2FC				qRT-PCR mean FC
					Day 0		Day 3		Day 0		Day 3
Transcript ID	BLAST result description	Forward primer (5'-3')	Reverse primer (5'-3')	Primer efficiency %	VC	VFA	VC	VFA	VC	VFA	VC	VFA
TRINITY_DN157351_c1_g1	Myb/SANT-like DNA-binding domain protein	GGGCCACATCTGCAGTAGTA	TGCTTGGTGGGATGCTAAGA	112.181	2.02	0.94	2.18	43.86	0.96	2.36	6.68	33.08
TRINITY_DN415738_c0_g1	LysM domain receptor-like kinase 3	CGTCTACCTCCAATGAACAAGT	GTGTCTTCCCTGCAATGACTAC	96.6768	0	0	0	2.67	0.33	0	11.98	30.37
TRINITY_DN164623_c1_g1	nodulin-26	TCAACCAGAACCAGAGCCAT	ACCTCATCACAGCCCTAGTT	111.192	13.37	22.62	64.69	130.75	0.33	0.43	2.12	38.09
TRINITY_DN170549_c0_g1	protein NRT1/ PTR FAMILY 4.5-like	TTCTTTGCTCGTCCTAGGGG	CGACGACAATGGAGAGCAAG	115.669	33.76	24.33	107.5	193.2	0.68	2.05	4.41	8.59
TRINITY_DN154692_c3_g1	beta-tubulin subunit	GAATTGTGATTGCTTGCAAGGT	TCATTAACCTCTGAATCGTCACG	96.1586	1.86	8	1.67	0	0.9	0.63	0.16	0.15
RNAseq mean log2FC
qRT-PCR mean FC
